# Supplementary material for: Pancreatic circulating tumor cell profiling identifies LIN28B as a metastasis driver and drug target
Source: Nat Commun. 2020 Jul 3;11:3303. doi: 10.1038/s41467-020-17150-3 (PMC7335061; doi:10.1038/s41467-020-17150-3)
Supplement: Supplementary file 4 — Source data [file 41467_2020_17150_MOESM4_ESM.xlsx]

## Sheet: Table 1
ID	Age (yrs)	Sex	CA19-9 (U/mL)	CEA (ng/mL)	T stage	N stage	M stage	Stage
locPDAC01	82	M	224	3.6	2	2	0	III
locPDAC02	49	F	566	1.1	2	0	0	I
locPDAC03	70	M	40	4.7	1	0	0	I
locPDAC04	72	M	82	5	1	2	0	II
locPDAC05	65	M	1943	4.8	2	0	0	I
locPDAC06	74	F	289	2.5	3	0	0	II
locPDAC07	59	F	418	2.9	2	0	0	I
locPDAC08	61	M	179	2	1	1	0	II
locPDAC09	60	M	132	3.2	2	0	0	I
locPDAC10	89	F	11.7	24	3	0	0	II
locPDAC11	50	F	1040	8.3	2	0	0	I
locPDAC12	66	F	2	1.5	1	0	0	I
locPDAC13	83	F	19	1.5	1	2	0	II
locPDAC14	69	M	63	4.9	2	1	0	II
locPDAC15	69	F	369	5.4	3	2	0	III
locPDAC16	76	M	15	3.2	2	0	0	I
locPDAC17	75	F	70	2.1	2	0	0	I

## Sheet: Table 2
ID	Age	Sex	CA19-9 (U/mL)	CEA (ng/mL)	Treatment status
metPDAC01	57	M	7	1.1	responding
metPDAC02	49	F	117	4.8	responding
metPDAC03	53	F	706	5.5	progressing
metPDAC04	58	F	1307	54	responding
metPDAC05	66	F	7268	2.6	progressing
metPDAC06	55	M	4	-	progressing
metPDAC07	60	M	354	2.9	responding
metPDAC08	66	M	355	3.4	responding
metPDAC09	70	F	18	1.5	responding
metPDAC10	75	F	<1	11	responding
metPDAC11	49	M	32	6.4	responding
metPDAC12	66	M	174	19	responding
metPDAC13	71	F	39	5	progressing
metPDAC14	70	F	54	9.9	progressing
metPDAC15	71	F	49	1.6	responding
metPDAC16	79	F	19	-	responding
metPDAC17	67	M	593	4.2	naïve
metPDAC18	68	F	39	2	naïve

## Sheet: Table S1
ID	Sex	Age
HD01	M	28
HD02	M	39
HD03	F	51
HD04	F	53
HD05	F	44
HD06	M	57
HD07	M	62
HD08	M	67
HD09	M	23
HD10	F	27
HD11	F	27
HD12	F	43
HD13	F	52
HD14	F	56
HD15	F	62
HD16	F	70
HD17	F	70
HD18	M	40
HD19	M	46
HD20	M	53
HD21	M	55

## Sheet: Table S2
Genes upregulated in locPDAC CTCs vs HD (FDR<0.1)					Genes upregulated in metPDAC CTCs vs HD (FDR<0.1)
Gene	Log2(FC)				Gene	Log2(FC)
RP11-126O22.1	3.94589				MUC6	7.69951
RP11-504A18.1	3.82401				TMEM184A	6.99697
RP11-363G15.2	3.81766				SLC6A19	6.86767
MBNL3	3.80826				RAB3IL1	6.81527
MT-TP	3.79077				AGRN	6.76591
SPIN4-AS1	3.71717				PLA2G2F	6.69951
AC000099.1	3.71282				MUC2	6.65885
FAM35CP	3.71209				GPR123-AS1	6.63476
PARM1	3.65037				HHIPL1	6.59351
HEPACAM2	3.63081				VWA1	6.57925
RP3-428A13.2	3.59964				PTPN5	6.57795
MUC3A	3.55424				ELFN2	6.54101
CHAC2	3.51341				AC027601.1	6.50439
WNK1	3.49911				SYT8	6.49574
EPS15P1	3.49832				DUX4L19	6.46582
RPTN	3.47636				LYNX1	6.45521
SGCE	3.46487				MAGEL2	6.4372
CHST9	3.39073				FLJ16779	6.38027
RP11-346C20.3	3.38209				FAM83H	6.35527
RP11-304C16.3	3.38169				DIO3OS	6.29508
RP11-483C6.1	3.31047				TTBK1	6.29025
LRRN1	3.30952				ARHGEF16	6.28597
CLUL1	3.30919				AC139099.7	6.23177
PDC	3.22954				LRRC3	6.22938
CTD-2076M15.1	3.21144				CFAP46	6.20384
MKI67	3.20987				CITF22-49D8.1	6.17947
RP11-1299A16.3	3.2074				CEP170B	6.14273
RP11-1144P22.1	3.20402				KIF26A	6.13927
NANOGP11	3.20179				KCNQ2	6.13895
MAP9	3.19621				NTSR1	6.13825
PARPBP	3.19531				RTN4R	6.13651
RP11-145P16.3	3.19373				SLC6A9	6.13129
IL33	3.1791				AC007326.10	6.12804
MBNL1-AS1	3.15066				DDN	6.11792
GJA1	3.14873				LINC00982	6.11596
NUF2	3.10238				ARHGEF17	6.10352
RP11-16E18.3	3.08826				CHST3	6.09056
RP11-907D1.3	3.07982				BCAR1	6.0875
AADACL3	3.06561				HCN4	6.08118
ZSWIM2	3.05069				BSN	6.07819
LINC01320	3.0424				ESPNL	6.05792
LINC01297	3.03445				NXPH3	6.05504
TMTC1	3.03435				LINC01166	6.03863
LINC01579	3.0182				GPC1	6.03498
SMYD1	3.01264				RP11-54O7.3	6.03098
RP11-203B7.2	3.01129				GPR78	5.99741
PGAP1	3.01002				RIMS4	5.99094
HMGN5	3.00955				GRK1	5.98487
TMIGD1	3.00761				HRNR	5.96903
OR12D2	2.99489				PPP1R3G	5.96399
STARD4-AS1	2.98023				GPRIN2	5.95763
GOLIM4	2.97691				XKR7	5.95516
RBM46	2.9699				SMIM1	5.9537
AC093590.1	2.96879				ARHGAP23	5.95104
CPOX	2.96752				ADAM33	5.94356
CTA-392E5.1	2.96728				NFIX	5.93092
CHRM2	2.95715				CECR6	5.92842
TSPAN7	2.94702				NHLRC4	5.92432
SPRED1	2.93488				FLNC	5.90009
MT-TI	2.93292				WFIKKN1	5.89275
SLC2A1	2.92726				DUX4L18	5.89026
NFIX	2.92133				TPRN	5.88316
KIF11	2.91458				RP11-503N18.1	5.88232
DSPP	2.90287				AHNAK2	5.86797
RP11-260M2.1	2.89968				TMEM132A	5.86716
RP11-159D12.10	2.89673				RP4-734G22.3	5.86504
RP11-717H13.1	2.89506				FAM181A	5.86362
SNX16	2.89483				HGFAC	5.85641
GYPA	2.89303				CHRNA4	5.85591
SLITRK2	2.89205				LRFN3	5.85072
RP11-467L19.14	2.8887				FLG2	5.84601
PABPC4L	2.87788				TEX22	5.84473
YOD1	2.87198				CRB2	5.84
DEPDC1-AS1	2.86517				XIRP1	5.82833
MAEL	2.85955				MUC5B	5.8255
COL3A1	2.85547				RP13-580B18.4	5.81693
MUC16	2.85447				RP11-958N24.2	5.80723
VTCN1	2.85168				CROCCP1	5.80493
TMEM67	2.85041				PNCK	5.79059
AC064875.2	2.84712				C6orf223	5.78739
ERICH3	2.84188				HOXC12	5.78697
KHDRBS2	2.83925				ZFP92	5.7832
CTD-2123J17.2	2.83697				CYP26B1	5.77607
ACSL6	2.83484				AIRE	5.77184
RP11-30P6.6	2.83296				LINC01168	5.76068
CENPE	2.83083				RP11-126O22.1	5.75103
TRIM36-IT1	2.82127				B4GALNT1	5.73637
LMCD1-AS1	2.82067				RP5-908M14.10	5.7333
RP11-643G5.2	2.8034				YBX2	5.73298
OMD	2.80267				DAGLA	5.72855
MAOA	2.79991				SSPO	5.72696
ACTBL2	2.79708				EMX1	5.72653
RGAG1	2.79488				FEM1AP4	5.72078
PDE1A	2.7924				IGSF9	5.72044
PLVAP	2.78814				MMP24	5.71858
SNAPC1	2.77966				RP13-870H17.3	5.70942
LRRC53	2.7721				BEGAIN	5.70798
METTL25	2.77064				EPHA8	5.69743
RP11-925D8.3	2.76701				AHSP	5.69325
RP11-760D2.5	2.76387				TBX2	5.69002
RAB12	2.76045				RGAG4	5.68616
TWIST1	2.75762				RP11-352D13.6	5.68496
HBG1	2.75749				CSPG4	5.68293
ARHGEF33	2.75614				SLC6A17	5.68001
TGM2	2.75397				RP13-467H17.1	5.67764
CA3	2.75223				F7	5.67373
OR8B12	2.75191				ACTBP13	5.67313
ENPEP	2.74797				RBMXL3	5.67251
NAALAD2	2.74204				TERT	5.67189
RP1	2.74119				EPN3	5.67066
FCRL4	2.7364				AC005077.14	5.67018
TRIM23	2.73566				CCDC78	5.66568
UBTFL9	2.72135				CACNA1H	5.66079
GAPDHP36	2.71728				TBC1D26	5.65147
PDZRN4	2.712				TMEM179	5.65036
GBP1P1	2.70799				PPP1R1B	5.6403
RP11-95O2.1	2.7008				KNDC1	5.63893
RP11-2E11.6	2.69815				PRR36	5.63828
INSL4	2.69502				DEGS2	5.63222
RAD17P2	2.6923				RP5-1139B12.2	5.62791
DEPDC1B	2.69229				SHC2	5.62668
ECT2	2.68813				ADAMTS2	5.6259
RP1-272E8.2	2.68343				RASD2	5.62555
GYPE	2.6817				NACAD	5.62329
MT-TH	2.67941				ANO7	5.61606
HMBS	2.676				ZNF469	5.61058
CTB-12O2.1	2.67478				TMEM86B	5.60221
HEMGN	2.67198				COL8A2	5.59481
KCTD8	2.66924				AC104809.3	5.59341
RP11-115D19.1	2.66861				IL17REL	5.58927
RP11-379K17.4	2.66316				RP11-683L23.1	5.58782
LINC01326	2.65301				LINC00552	5.5764
MAPKAPK5P1	2.64528				RP11-90P13.1	5.57625
ADAMDEC1	2.64522				ANKRD65	5.57624
AF129075.5	2.64396				KRT42P	5.57234
RP11-477H21.2	2.64302				LINC00235	5.56813
EPHA7	2.64155				SPTBN5	5.5592
GALNT13	2.63893				RP11-787P24.1	5.55573
BDNF-AS	2.63882				COL18A1-AS1	5.55235
LINC01415	2.6383				RHBDF1	5.54989
PRR32	2.63797				HBQ1	5.54905
COL5A2	2.63638				SSTR3	5.5463
GRINA	2.63478				ASIC1	5.54535
MBTPS2	2.62872				MAPK12	5.54081
BAG4	2.62864				AQP2	5.53732
CDH2	2.62849				CILP2	5.53715
DYRK3	2.6195				LINC00304	5.53672
RP5-836J3.1	2.61231				DUX4L26	5.52894
RGS5	2.6118				RP5-1142A6.2	5.52439
RPS4XP5	2.60614				GPR123	5.51874
TK1	2.60565				NFATC4	5.51751
ASPM	2.60383				KCNJ11	5.50649
ABCB10	2.59806				SLC6A3	5.505
NSRP1P1	2.59762				COL7A1	5.49915
CLDN1	2.5946				CCDC183-AS1	5.48805
PLCE1-AS1	2.59401				ANKRD34A	5.48538
RNF182	2.59115				CPLX2	5.46361
RP11-794P6.1	2.58777				C20orf195	5.46187
SALL3	2.58584				SP7	5.45964
AOX3P	2.58525				KRT17	5.45149
ZNF704	2.58134				C19orf26	5.44944
RP3-428A13.1	2.58014				TMEM255B	5.4431
ERICH3-AS1	2.57831				GPRIN1	5.44288
LINC00621	2.56977				BAI2	5.4428
DPCR1	2.56737				ADAMTS15	5.43813
TMEM56	2.5662				ZDHHC22	5.42718
CRIM1	2.56613				UNC5B	5.42394
IRX2	2.56512				NEU4	5.42198
C1QTNF7	2.55485				SLC6A8	5.42126
CTD-2074D8.1	2.55114				GPR179	5.4211
C4orf22	2.54647				BLVRB	5.41592
GALNTL6	2.54402				ATN1	5.41572
AMDHD1	2.54401				RTN4RL1	5.40936
GALNT5	2.54291				RP11-174G17.3	5.39997
RP11-295H24.5	2.54054				PCSK9	5.39587
LINC00643	2.53696				SBF1P1	5.37722
ADH1B	2.53501				HRH3	5.37355
PCSK1	2.53454				TRIM17	5.37331
FECH	2.53395				AC097374.2	5.37159
RP11-354P17.15	2.52769				RP1-153P14.7	5.36763
PCDHA4	2.51864				ADAMTS14	5.3638
NOG	2.51614				NYAP1	5.36062
ALDH5A1	2.51529				REEP2	5.35602
DLC1	2.51125				ANXA8L1	5.35541
HOMER1	2.50809				ADM2	5.35497
EPPIN	2.50765				TBC1D16	5.34852
LCORL	2.50469				MUC3A	5.34729
MIR124-2HG	2.50399				DAB2IP	5.33933
CHSY3	2.49703				ALDH3B2	5.33838
RP11-284N8.3	2.48858				C3orf36	5.33075
RP4-603I14.3	2.48565				RP11-496I9.1	5.33067
LHFP	2.48247				B4GALT2	5.32725
GLIPR1L2	2.4815				DUSP8P3	5.32537
NR2F2	2.47699				SPPL2C	5.31856
CHMP1B2P	2.47648				SHANK3	5.31579
RP11-285J16.1	2.4747				C2orf82	5.31514
RP11-35N6.1	2.47172				SYNGR3	5.31438
NXPE1	2.47087				OSR1	5.31416
JAZF1	2.46307				RAP1GAP	5.30758
RP11-171I2.1	2.45975				ERVW-1	5.30562
RAD17P1	2.45853				CCDC74B	5.30243
GAGE1	2.45724				RP11-465B22.8	5.30081
BLOC1S5-TXNDC5	2.45427				CDHR2	5.29677
GAS2	2.45368				PSAPL1	5.29156
LINC00661	2.45018				DOK7	5.28981
RP11-358D17.2	2.44237				MRGPRF	5.28647
AC073055.2	2.43966				LMOD1	5.28395
TAS2R38	2.43704				SLC4A1	5.28315
MT-TV	2.43693				ZNF324B	5.28251
RP11-295I5.3	2.43327				TSPO2	5.28178
NECAB1	2.42978				TMEM125	5.27952
SHCBP1	2.42876				PLXNA1	5.27491
ANXA10	2.42224				GSG1L	5.27407
RP11-430C1.1	2.42164				BOC	5.27198
LINC01128	2.41773				IL17C	5.26921
MLIP	2.4176				HBD	5.2559
EDNRB	2.4176				CSF3	5.25493
PPP1CB	2.41617				SUSD2	5.25318
GPM6B	2.41571				LGI4	5.25274
RP11-85G21.3	2.41568				SLC7A4	5.24468
SLC5A7	2.41443				TMEM151B	5.24409
MT-TL2	2.41341				CCDC185	5.24326
RP11-113E21.2	2.41282				SEMA3F	5.23886
ADAM22	2.40763				CTB-31O20.4	5.23711
SNAP25-AS1	2.40682				TMEM200B	5.23696
RP11-379L18.2	2.40654				LAMC3	5.23408
MT-TD	2.40575				RP11-189E14.4	5.23215
LRRTM4	2.40238				RP5-991G20.1	5.23135
CDCA2	2.40063				DBNDD1	5.23089
RP11-131K17.1	2.40006				C2CD4C	5.22713
RP11-861E23.2	2.39903				KCNT1	5.2266
IL7	2.39615				PDCD1	5.22604
DAB1-AS1	2.39583				MAP6	5.225
PLP1	2.39427				ZNF697	5.22449
TM4SF18	2.394				RP11-830F9.7	5.21697
CSRNP3	2.39269				SHISA7	5.21373
NETO1	2.38999				LINGO1	5.21372
OPCML	2.3884				GPR124	5.21369
RP11-734K2.4	2.38575				ROCK1P1	5.20763
OSBPL9P1	2.37798				GPSM1	5.20093
LINC00401	2.37647				HBM	5.19581
SLC7A14	2.37452				SCN4A	5.19508
CPEB4	2.37349				NES	5.1944
TMEM86B	2.37146				CHD5	5.19275
FANCB	2.37032				FIBCD1	5.1868
FLJ46284	2.36985				FOXJ1	5.18193
MLIP-AS1	2.36965				ALDH3A1	5.18075
PLSCR4	2.36856				NPHP4	5.17769
CHODL	2.36189				TMEM63C	5.1773
RP11-342F21.1	2.36031				LINC00163	5.17676
EBF1	2.35654				SPATA31E1	5.17505
ONECUT2	2.34732				MFRP	5.1736
KAT2B	2.3457				AC104389.1	5.17133
CLIC2	2.34339				N4BP3	5.1682
LINC00547	2.34327				CITF22-92A6.2	5.16711
DLGAP5	2.34203				MUC5AC	5.16693
COL25A1	2.34184				LINC00176	5.16499
OSMR	2.33941				AP000997.2	5.16375
PHACTR2	2.33933				SOWAHB	5.16244
TRAK2	2.33889				SSTR5-AS1	5.15692
NSUN3	2.33592				MIR600HG	5.15574
B4GALT6	2.33415				WNT4	5.14906
RNU2-28P	2.33136				SORCS2	5.145
BPGM	2.32992				TAS1R3	5.14349
SERPINB13	2.32815				PLXNB1	5.14311
SPRY3	2.32756				SHROOM2	5.14157
RP11-588K22.2	2.32626				CAMKV	5.14005
SELENBP1	2.32294				PNMAL2	5.13875
CXXC4	2.31935				ESPN	5.13853
PRLR	2.31904				RP11-24F11.2	5.13825
ANO3	2.31616				TMEM132E	5.13285
RP11-713C5.1	2.31314				AC011899.9	5.12744
FLG	2.31197				GDF10	5.1175
RNF11	2.31162				ISLR	5.10502
TARID	2.31107				SRPK3	5.09803
AC004053.1	2.30727				FGFR3	5.09736
PSMC1P11	2.307				GYPB	5.09481
SLC13A1	2.30529				RAX2	5.08993
OR4C6	2.3035				FAM129B	5.08989
CYLC2	2.30294				PRX	5.08856
DNAJC6	2.30187				RP11-203H19.2	5.08824
LINC00890	2.30186				PKP3	5.08661
OR52B2	2.30058				PCSK4	5.0827
TMEM63B	2.30006				VSX2	5.07749
ALS2CR11	2.29955				AC004490.1	5.0758
NPNT	2.29535				PSMB11	5.07541
SOX6	2.29205				MGC50722	5.07527
SLC14A1	2.29169				CSPG4P13	5.07485
RP11-97C18.1	2.29109				CICP8	5.07143
CDH5	2.28972				RP13-516M14.2	5.06828
BAI3	2.2867				LINC01159	5.06603
2019-03-03	2.2863				RP11-494O16.4	5.06525
MAGEB18	2.28568				KIAA1522	5.06127
RHAG	2.28563				PLEKHG4B	5.05486
RP11-206L10.9	2.28506				MUC1	5.05329
RP11-362F19.2	2.2817				SELENBP1	5.05075
RP11-93G23.2	2.28161				RP11-248B24.1	5.04931
ADAM32	2.28144				MDGA1	5.04874
FAM122A	2.28112				GPR153	5.04858
ARL4A	2.27981				C9orf172	5.04777
LINC00838	2.2764				HR	5.04619
DNAJB4	2.27326				AP001046.6	5.03406
IGHA2	2.27176				LZTS1	5.03015
AC000123.2	2.26979				CAMSAP3	5.02971
CHL1	2.2645				SDC3	5.02869
RP11-925D8.5	2.26323				BEAN1	5.02686
KCNQ3	2.26147				RP5-1120P11.3	5.02432
XKR9	2.26128				LRTM2	5.02177
CDK1	2.26039				SYDE1	5.02098
FAM171B	2.25924				DLG4	5.02016
PSMC1P10	2.25879				KIF17	5.01334
SCHLAP1	2.25591				TMEM139	5.01033
ZDHHC2	2.2496				SCN5A	5.00885
CTD-2014B16.3	2.24709				EXOC3L4	5.00491
ANLN	2.24658				CABP7	5.0048
FAM111B	2.24547				RP11-936I5.1	5.00078
RP11-139H14.5	2.24419				ZDHHC19	5.00002
SYT16	2.24281				DKFZP434K028	4.99807
SLC43A1	2.24096				MAPK15	4.98504
SMIM1	2.23827				AC025165.8	4.98209
ANKRD1	2.23612				LINC00242	4.98079
NXF3	2.23572				FASN	4.97804
DLG2	2.23544				GRM4	4.97725
GIPC2	2.23514				MEG9	4.97224
STXBP6	2.23405				AC141928.1	4.96981
SUCLA2P2	2.23397				RP13-415G19.2	4.96966
bP-21201H5.2	2.22887				FSCN2	4.96843
TEKT1	2.22868				SPEG	4.96318
IFI27	2.22525				BRSK2	4.95976
CA1	2.22465				PRR26	4.95957
ANKRD26P1	2.22368				PPP2R2C	4.95909
NPY1R	2.22319				HBG2	4.9578
RP11-933H2.4	2.22311				MGAT5B	4.95688
ANKEF1	2.22224				MFSD6L	4.95655
RP11-281P23.1	2.21541				CELSR2	4.95595
DCDC1	2.2119				EPHB3	4.95372
FAM229A	2.21091				DPM2	4.95143
LINC01122	2.20704				RP11-893F2.14	4.94834
LINC01105	2.20468				LA16c-313D11.12	4.94807
RHCE	2.20427				SYNPO	4.94806
RAP2A	2.20342				TH	4.94685
LINC00570	2.20102				TSKU	4.94577
VGLL3	2.20017				CELSR1	4.94048
CTC-546K23.2	2.2001				SCN4B	4.93838
ZNF462	2.19602				PRR23B	4.93444
SCN7A	2.19247				EPHB2	4.93271
MPZL2	2.19159				IZUMO4	4.92891
RP6-99M1.3	2.19025				RP5-983L19.2	4.92838
RP11-438B23.2	2.18908				SPRN	4.92492
OPN5	2.18815				CYP2W1	4.92463
RP11-43A1.1	2.1871				MAPK8IP1	4.9239
BMX	2.18549				RP11-1299A16.3	4.92338
OR8L1P	2.18528				RP3-468B3.2	4.91971
FBLN2	2.1848				KLHL40	4.91846
IGIP	2.18344				MUC4	4.91345
ZNF583	2.18151				GRIN2C	4.91184
UBE2V2P2	2.17662				KCNJ9	4.90983
TMCC2	2.17638				LRRC37A6P	4.90878
RP11-430C1.2	2.17634				MYRF	4.90445
LGR4	2.17461				FAM132B	4.90194
ELL2	2.17324				TICRR	4.90034
MICALCL	2.17246				CENPB	4.89752
AK7	2.17046				COL20A1	4.89529
SYT14	2.16999				KRT77	4.89514
CRISPLD1	2.16958				PROB1	4.89431
CTA-544A11.1	2.16727				ARSI	4.89067
MT-TM	2.16631				MAMDC4	4.88694
ACHE	2.16621				AC110781.3	4.87969
FBXO30	2.16562				SCART1	4.87902
HRSP12	2.16474				AMOTL2	4.87774
DIAPH3	2.16411				ZNF423	4.87265
Y_RNA	2.16273				PALM	4.8719
AC008067.2	2.16059				CALHM1	4.87032
FAM46C	2.15992				ESRP2	4.86663
ST8SIA3	2.15825				ALAS2	4.86371
PPIC	2.15631				TRABD2B	4.86262
CTTNBP2	2.156				HPN	4.86126
TEAD1	2.15575				PRDX2	4.85859
GGH	2.15281				CICP17	4.84902
RAG1	2.15199				MYADML2	4.84894
KIF14	2.15193				WSCD2	4.84791
TTC21B-AS1	2.1503				OGDHL	4.84572
MUC19	2.14809				LINC00570	4.8448
RP11-688I9.5	2.14692				CTB-127C13.1	4.83939
MYEF2	2.14576				PP14571	4.83901
LONRF2	2.14204				KIAA1755	4.83585
RP11-233E12.2	2.14168				ZNF628	4.83022
CTA-280A3.2	2.14035				HTRA3	4.82807
NATD1	2.13847				MRGPRG-AS1	4.82534
ASXL3	2.13785				CTC-756D1.3	4.82387
FAM155A	2.13667				CYS1	4.8218
SLCO1C1	2.13519				AMN	4.82112
CTD-3006G17.2	2.13334				USH1G	4.82058
ABCG2	2.1319				KRT15	4.82032
TRPC5	2.12889				RP11-159D12.10	4.81287
RP11-357P18.2	2.12728				SLC17A7	4.8116
FAT2	2.12591				DDR1	4.80646
RP11-1193F23.1	2.12504				DBIL5P	4.80555
BCL11A	2.12474				RAB17	4.79901
CDH11	2.12459				LINC00384	4.79871
HMMR	2.11998				RP11-13K12.2	4.79746
RP11-386G21.1	2.11876				RP3-431P23.5	4.79673
CMPK2	2.11801				TTC9B	4.79497
ABCA1	2.11624				KRT1	4.79385
OR51A6P	2.11615				BLACE	4.79119
RP1-209A6.1	2.11511				RGS11	4.79008
GRID2	2.11431				HBZ	4.78992
CCDC34P1	2.11378				AGXT	4.7881
LIFR	2.11248				PNMA3	4.78741
RP11-320H14.1	2.1122				FBXL19	4.78275
VANGL2	2.11185				CD177	4.77428
ZNF716	2.1086				RIMBP3	4.77126
CNTNAP5	2.10523				TMEM74B	4.77065
RP11-307L14.2	2.10422				LCN15	4.76928
RP3-466P17.1	2.10204				FAM47C	4.76883
SERPINI2	2.10106				NKX6-3	4.76779
NHLH2	2.09899				PNPLA7	4.76557
RP11-319G9.1	2.09863				SLC5A2	4.76343
TCHHL1	2.09759				PCDH19	4.75975
C1R	2.09373				IQSEC3	4.75674
TMEM209	2.0936				FGFR4	4.75616
KIAA2022	2.09292				RP11-77H9.8	4.7524
LIN9	2.0925				FER1L4	4.75196
KRT222	2.09199				HEYL	4.75129
TMCO5A	2.0919				RP5-1142A6.10	4.74709
ZNF790	2.09155				CYP2D7	4.74706
IGKV3-11	2.08717				LINC00086	4.73989
RP11-158G18.1	2.08704				PTGES2-AS1	4.73818
RP11-1217F2.9	2.08627				RP11-815J4.5	4.73318
RP11-314P15.1	2.08562				FAM20C	4.72926
NAALADL2	2.08471				JPH3	4.72712
ARMC4	2.07325				SERINC2	4.72362
CTD-2588E21.1	2.07229				IL13	4.72032
HMGCS1	2.07175				CHGA	4.72026
EVI5	2.07087				ITPKA	4.71742
THSD7A	2.07071				LCN12	4.71366
GPR137C	2.06912				RP4-740C4.5	4.71306
FAM122B	2.06712				ADAMTS7	4.71294
RP11-343L5.2	2.06292				DZIP1L	4.71169
ART4	2.06278				PROM2	4.71149
SPTA1	2.06129				OBSCN	4.7105
PPP4R2	2.06055				SMAD6	4.70977
GPR116	2.06039				TBC1D27	4.70879
GULP1	2.05634				IGF2-AS	4.70698
NAP1L2	2.05388				KLHDC8A	4.70648
FOXC2	2.05379				INPP5J	4.70602
CCNJ	2.05242				LMX1B	4.7059
FGF13	2.05109				ANO7P1	4.70498
RP11-932A10.1	2.04991				RP11-1072A3.3	4.70447
ACVR1C	2.04838				LDHD	4.70329
RAPGEF2	2.04834				CTD-2267D19.1	4.70073
ALAS2	2.0477				PRSS53	4.69962
CALCRL	2.04617				GRIP2	4.69297
ABI3BP	2.04573				RAPGEF3	4.69215
RP11-1112C15.1	2.0435				CYP2T1P	4.68991
SESN3	2.04228				MTA1	4.68897
KIAA1024	2.04021				HK2P1	4.6887
LPIN2	2.03928				ALDH1L1	4.68691
NEDD1	2.03701				PKMYT1	4.68037
ALG10	2.03075				LRRC20	4.67627
CTD-3145H4.1	2.02983				USP35	4.67228
RP11-90D11.1	2.02792				INSRR	4.66955
TSPAN19	2.02587				PCDHGB9P	4.66438
CNTN5	2.02305				WNK2	4.66309
DNAH7	2.02185				VASN	4.66008
MTND1P27	2.02096				PDIA2	4.65868
FREM3	2.02077				HMBS	4.6579
MUC17	2.0196				UCP3	4.65512
RPEL1	2.01844				RUNDC3A	4.65504
PVRL3	2.01741				CTD-2517M22.14	4.65451
MSR1	2.01663				IGFN1	4.65326
C9orf41	2.01515				PLEKHG5	4.65061
CACHD1	2.0137				GAREML	4.6505
CADM2	2.01023				RP11-526D8.7	4.64832
ANKRD31	2.0102				SLC12A5	4.64779
SFRP1	2.00974				PPAPDC3	4.64623
RP1-301L19.1	2.0086				CDH16	4.64596
AC009158.1	2.00839				RIPK4	4.64502
NHSL1	2.00792				UNC5A	4.64493
RP11-474P2.6	2.00626				KCNG1	4.64422
AQPEP	2.00427				CAMK2B	4.64257
RP11-403N16.3	2.00285				SLC38A3	4.63936
RP11-1157N2__A.2	2.00199				ZNF219	4.6373
CTD-2307P3.1	2.00162				GJC2	4.63702
AC004538.3	2.00129				CD248	4.6344
PRKG2	2.00043				OTOG	4.63424
NEBL	2.00028				ABALON	4.62733
HID1	1.9993				NRXN2	4.62621
FGG	1.99927				C19orf68	4.62373
KIF18A	1.99852				FLG	4.62246
ZNF33BP1	1.99628				LINC01451	4.62128
HCG4P7	1.99481				RP11-108M9.3	4.62124
ANGPTL3	1.99476				EPS8L1	4.62039
SCIN	1.99419				CPSF1P1	4.62009
FMO2	1.99386				EPS8L3	4.61779
C11orf87	1.99326				ATP4A	4.61636
AC011043.1	1.99296				TRIM29	4.61607
RP11-109D24.1	1.99219				GCK	4.61147
SKIL	1.99085				RP11-173D3.4	4.60473
PLK4	1.98787				LINC01310	4.60285
TEX15	1.9866				C9orf117	4.59828
DCAF12	1.98641				AQP6	4.59693
SOX9	1.9864				WNT7B	4.59077
ZNF391	1.98317				AHRR	4.58494
YWHAG	1.98274				RP11-314N13.9	4.58008
MRC2	1.98134				PKDREJ	4.57746
SLC17A8	1.98039				MMP11	4.57582
MT-TL1	1.98008				CD164L2	4.57005
LIN28B	1.97983				RP5-1059L7.1	4.56657
SASS6	1.97947				OBSL1	4.56518
ZNF460	1.97943				RP11-503C24.6	4.56343
FBXL21	1.97869				SPRED3	4.56221
BMP4	1.97715				BSG	4.56218
PPM1E	1.97407				AC139143.2	4.56141
KNSTRN	1.97206				AC010969.1	4.56121
RP11-344P13.3	1.97144				DNAJB2	4.56026
AADAC	1.96989				CASKIN2	4.55976
AKAP7	1.96987				RP11-273G15.2	4.55952
ALG10B	1.96919				VWA5B2	4.55885
CALCB	1.96895				KCNK10	4.5586
TSHZ3	1.96764				JSRP1	4.55859
GPR112	1.96742				GJB3	4.5583
RGS4	1.9661				RP4-758J18.10	4.55796
EPB41L4B	1.96575				GPR20	4.5574
CENPF	1.96571				RP11-274B18.3	4.55696
KANK2	1.96526				SOX8	4.55538
RP11-1024P17.1	1.96401				ZNF653	4.55224
ARHGAP11A	1.96392				ADAM11	4.5471
LTV1P1	1.9576				MFAP4	4.54681
MYLK4	1.95598				KCNQ4	4.54539
ZNF81	1.95563				GRINA	4.54491
RP1-146A15.1	1.95096				LINC00898	4.54396
KIF21A	1.94901				JAG2	4.54374
SHOX2	1.94746				FBXL16	4.54081
OR9N1P	1.94501				GLI2	4.54039
MXRA5Y	1.94422				BCL9L	4.53788
MYL4	1.94359				PAX8	4.53719
HAS2	1.94306				ZNF703	4.53612
OR6K3	1.93804				SKOR1	4.53582
GAB1	1.93712				MFI2	4.5334
SKA3	1.93667				WNT9B	4.53009
TTK	1.93617				CCDC96	4.52994
RP11-1220K2.2	1.93611				RP11-188C12.2	4.52885
SPARCL1	1.93561				RECQL4	4.52879
RP11-3D23.1	1.93364				LPPR3	4.52714
HAPLN1	1.93253				LRP3	4.5249
C9orf40	1.93076				ATOH8	4.52486
ASTN1	1.93073				KCNC1	4.52404
BSG	1.93064				CTD-2328D6.1	4.52107
AKR1C1	1.93036				PRR12	4.5196
DCBLD2	1.92612				RP4-737E23.2	4.51936
CTAGE5	1.9258				GPR88	4.51147
RFESD	1.92548				RHCE	4.50748
FUT9	1.92523				RP11-331F4.5	4.50467
COX18	1.92418				PLEKHA7	4.50452
DIMT1	1.92371				PANX2	4.50158
PLEKHA3	1.92037				TMEM63B	4.50066
NUDT1	1.91763				TTLL10	4.49953
BARD1	1.91713				GYPC	4.49799
RP11-78H18.2	1.91569				E2F2	4.49654
PAPPA	1.91162				AC114730.3	4.49589
HLF	1.91114				CHRD	4.49322
RBM26	1.90915				CCDC17	4.49226
LINC01559	1.90913				EPPK1	4.49024
RIMS1	1.90782				RP11-495P10.10	4.48847
CNN3	1.90751				ALX4	4.4883
PPP2R2A	1.90732				MKRN4P	4.4822
DPY19L1P1	1.90661				ALPI	4.48107
KLF9	1.90617				SEMA4G	4.48053
CRIPT	1.90592				DPEP1	4.479
CTA-125H2.2	1.90217				GPR182	4.47699
CSMD1	1.90143				PPFIA3	4.47291
SPATA7	1.90009				ENTPD8	4.47092
FAM135B	1.89945				MRC2	4.47084
RP11-147G7.3	1.89942				PTPRU	4.46841
TRPC3	1.8978				CTA-363E6.6	4.46754
RP13-192B19.2	1.89601				RP11-228B15.4	4.46664
HIPK1	1.89507				TCAP	4.46628
EDIL3	1.89443				AP001476.2	4.46564
PDCL	1.89399				UBALD1	4.4643
GABRA3	1.89244				ASIC2	4.46421
SYCP3	1.89185				RP11-775L16.1	4.46393
RP11-100L22.1	1.89175				LRRC75B	4.4636
RP3-492P14.2	1.8913				ZSWIM4	4.46248
NCAPG2	1.89121				ARHGAP22	4.45991
LINC00971	1.89092				GRIK3	4.4592
CAV1	1.89086				KIF1A	4.4562
RP11-316N24.2	1.89069				FKBP8	4.44842
OR5AM1P	1.88834				RP11-830F9.5	4.44748
ANKFN1	1.88557				CTA-299D3.8	4.44559
PPAP2B	1.8855				EXTL1	4.4444
snoU13	1.88496				LINC01165	4.44248
CDYL2	1.8845				ANKRD13B	4.43888
RP11-550F7.1	1.88272				MARCH3	4.43379
IL1R1	1.88268				ELFN1	4.43247
EMC2	1.88171				SHC3	4.43221
RP11-457M11.7	1.88032				ADAMTS13	4.43173
2019-03-08	1.87863				MROH6	4.42785
COL19A1	1.87743				FLJ38122	4.42361
FMR1	1.87715				CHIT1	4.42328
LINC00276	1.87607				RP11-661A12.8	4.42293
RP11-238K6.1	1.87584				CYP1A1	4.42243
FHDC1	1.87412				TUSC5	4.4221
MIS18BP1	1.87303				RTEL1P1	4.42161
KCNJ1	1.87263				KY	4.4196
ZRANB2-AS2	1.8716				PRMT8	4.41924
IGJ	1.8712				CH17-351M24.1	4.41887
AKR1D1	1.87119				GFRA2	4.4124
LUM	1.87087				SERPINA3	4.41212
NRXN1	1.87028				DNM1P51	4.41121
UBE2B	1.86996				ZBTB42	4.40734
SPIN4	1.86964				JPH2	4.40473
EMBP1	1.86614				NAT8L	4.40068
AC007750.5	1.86601				FCGBP	4.40049
DCLK1	1.86452				FLRT1	4.39708
ZCCHC4	1.86305				GLTSCR1	4.39555
SPACA6P-AS	1.86274				CARNS1	4.39076
TCTEX1D1	1.8627				TMPRSS9	4.38593
RP4-575N6.5	1.86169				NRL	4.38439
USP8P1	1.86121				ZDHHC11	4.38388
CD59	1.85892				GTSE1-AS1	4.37888
RP4-668E10.4	1.85672				FAIM2	4.37677
MAGI1-IT1	1.8559				PRTN3	4.37076
LINC01440	1.85464				RP11-161M6.2	4.36852
COL21A1	1.85437				RBP3	4.36333
USH2A	1.85395				MIR210HG	4.36132
SP4	1.85381				DTX1	4.35915
RP11-871F6.3	1.85298				PDLIM4	4.35843
NFIA	1.85284				FGF17	4.3579
MINPP1	1.85217				CELSR3	4.35689
ZNF678	1.8503				TBX1	4.35538
ARMC1	1.84998				ZNF646	4.3542
ZWINT	1.84756				BCL2L1	4.35283
RP5-968D22.1	1.84461				ABTB2	4.34998
RP11-142E9.1	1.84436				AIFM3	4.34941
KITLG	1.84409				ADAMTSL5	4.34931
HIST1H3G	1.84393				OTX1	4.34654
FAM114A2	1.83929				IGLV4-69	4.34593
IRS1	1.838				PLK1	4.34361
GMNC	1.83755				LZTS3	4.34121
UNC13C	1.83693				CTD-2228K2.7	4.34033
PSG11	1.83542				FGD5P1	4.33791
RP11-356O9.1	1.83349				FAM189A1	4.33645
C8orf4	1.83313				C16orf96	4.33405
RP11-159D12.8	1.83305				RP11-1055B8.4	4.33138
GABRB2	1.83304				LINC00473	4.33028
SUPT3H	1.83182				PSD	4.32986
OGN	1.83014				MICALL2	4.32945
KBTBD7	1.82904				ARVCF	4.32915
RP4-666F24.3	1.82899				HCN3	4.32753
SLC16A1	1.82893				SNX33	4.32691
TEK	1.82809				KIAA1614	4.32619
RP5-991O23.1	1.82686				AC093642.1	4.32543
ANK1	1.82513				HOTTIP	4.32308
FGF7	1.82473				CLDN9	4.32154
UACA	1.82455				TBX10	4.31958
RP11-930O11.2	1.82424				SYPL2	4.3167
DLGAP1-AS5	1.82268				GRIN1	4.31613
LINC01121	1.82253				RLTPR	4.31324
E2F7	1.82183				C8orf74	4.31176
TMEM169	1.82123				PRKACG	4.30905
CTD-2561J22.5	1.82115				TREX2	4.29902
PIP5K1B	1.81983				RP11-1246C19.1	4.29761
NNT-AS1	1.81969				AC092198.1	4.29595
RP11-116O11.1	1.81347				TMEM201	4.29304
SUMO4	1.81333				C1orf95	4.29286
CDK8	1.81153				FXYD3	4.29235
PRUNE2	1.8106				RP4-751H13.7	4.29232
AP000560.3	1.80993				ZFPM1	4.2917
RP1-309I22.2	1.80677				LA16c-312E8.4	4.291
AQP1	1.80632				LINC00087	4.29053
FAM13A	1.80607				RP11-164J13.1	4.28898
NTM	1.80556				ZNF497	4.27725
CYBRD1	1.80361				RP11-1334A24.5	4.27423
AC105921.5	1.80359				RP1-37N7.1	4.27151
BMPR2	1.80298				ANKRD33	4.27082
MTMR7	1.80225				LA16c-380H5.1	4.26999
LINC01184	1.79893				LINC01391	4.26883
NOL4	1.79805				ETV2	4.26683
BNIP3L	1.79803				INCENP	4.26668
MCTP1	1.79715				ANO9	4.26346
SC22CB-109E1.1	1.79648				LILRB5	4.26138
ZNF257	1.79518				SH3D21	4.25913
TANK	1.79265				AC133785.1	4.25685
WDR36	1.79154				RP11-309L24.4	4.25399
KB-1208A12.3	1.79115				NKX2-3	4.25276
FAM66C	1.78975				ACHE	4.25216
RMDN2	1.78844				CSDC2	4.24816
DCHS2	1.78638				SIGLEC1	4.24443
CCNA2	1.78619				PRDM16	4.24183
CHORDC1	1.78501				NDN	4.24093
RP11-154D6.2	1.7807				ST6GALNAC4	4.23947
ELTD1	1.77996				RGAG1	4.23777
BRMS1L	1.77985				MMP14	4.23523
RP11-440G9.1	1.77854				RP11-133K1.7	4.23196
RP11-362F19.1	1.77831				TRAF4	4.22769
RP11-336F14.1	1.7781				AMZ1	4.22728
SLC8A1-AS1	1.77714				PLCH2	4.22483
TRERF1	1.77538				LRRC16B	4.2247
PABPC5	1.77386				RP11-713P17.3	4.22314
SLC12A1	1.773				FAM46B	4.22217
CCDC168	1.77152				RP5-1063M23.2	4.22098
WDTC1	1.77063				AC144831.1	4.22044
CCDC7	1.77061				UBXN6	4.21883
STRN3	1.76924				GPIHBP1	4.21475
FGF2	1.76912				HTR7P1	4.2147
OR8D2	1.76754				WDTC1	4.2113
CCDC26	1.76728				DOC2A	4.21127
PODXL	1.76649				TSPY26P	4.21116
DPYSL3	1.76546				CTA-929C8.6	4.21003
NELL1	1.76542				RP11-353N14.5	4.20885
SMIM15	1.76328				FOXN1	4.20778
RP11-385D13.1	1.76315				DOT1L	4.20627
SEC63P2	1.7601				CCDC116	4.20518
TCHH	1.75971				RP11-629B11.5	4.20437
AC104623.1	1.75894				ATF4P4	4.20339
AC009299.2	1.75878				GNA11	4.20287
DGKK	1.75842				SCNN1D	4.20167
RP11-223A3.1	1.75706				SFTPB	4.20123
MT-TS2	1.75626				EVC	4.1968
NEUROD1	1.75559				AC096574.4	4.19607
ST6GALNAC4	1.75493				SSR4P1	4.19574
FSD1L	1.7544				RP11-133K1.8	4.19533
RP11-306B9.1	1.7518				ZSWIM5	4.1934
NEK2	1.75173				LLGL1	4.19337
RP1-274L7.4	1.75094				LIMS2	4.19255
CDKN3	1.74973				RP11-863P13.4	4.1925
RP11-510C10.4	1.74955				SKI	4.19238
ARL13B	1.74876				TNS1	4.19111
TMEM260	1.74832				CYP2D6	4.18995
CDH8	1.74675				NKPD1	4.18952
C2orf16	1.74648				WFIKKN2	4.18872
USP44	1.74537				TEPP	4.18601
RANBP10	1.74359				ELANE	4.18423
SLC5A12	1.74309				RP13-554M15.7	4.18352
BUB1B	1.74302				CLIP3	4.18229
GINS2	1.74206				CIC	4.18077
CXorf36	1.74176				PRSS16	4.17601
TSC22D2	1.7416				ZBTB32	4.17475
LINC00347	1.74127				MYL4	4.17413
RP11-244G12.1	1.74045				L1CAM	4.17251
LRRC4	1.7389				PHF21B	4.16979
MORN2	1.73793				IFFO2	4.16919
RP11-10C8.2	1.73641				SRL	4.16785
CCDC68	1.73615				RP11-469N6.1	4.16449
CTD-2313J23.1	1.73404				MMRN2	4.16445
SORBS1	1.73375				PLEK2	4.16279
PGM5	1.73321				MC1R	4.16226
RP11-278J20.2	1.73198				APLNR	4.16075
LINC01296	1.7309				SLC25A39	4.16016
RGS17	1.73077				AMER3	4.15676
POC1B	1.72984				KIAA0895L	4.15492
RP11-638L3.1	1.72665				APC2	4.15347
ARHGAP42	1.72603				ICAM5	4.15132
TYMS	1.72434				ACTL10	4.1496
SNCA	1.72276				CDKN2A	4.14762
MAP2	1.72229				RP11-34F20.7	4.14446
SNX6P1	1.72186				TNS2	4.14443
C15orf41	1.72166				TK1	4.14336
RP11-192M23.1	1.71886				GIPC3	4.14123
PDGFC	1.71884				RAD23A	4.14072
DNAJB2	1.71743				LRRN2	4.13614
TNKS	1.71738				LGI3	4.13176
AC007038.7	1.71499				KCND1	4.13111
APTR	1.71494				LA16c-380F5.1	4.13066
ADAM20P2	1.71481				ZNF517	4.1303
DPP4	1.71271				HIST1H1B	4.12965
FGF1	1.71222				CSPG5	4.12649
NPY2R	1.71222				GRIN3B	4.12534
BAAT	1.71068				PYCR1	4.12429
SIAH3	1.71064				RP11-85B7.2	4.12032
ANKRD36BP2	1.70997				TSTA3	4.11408
C2orf69	1.70944				AC010970.2	4.11103
RP11-53O19.1	1.70804				CRTC1	4.11097
SLC22A4	1.70735				FAM166A	4.11039
ZNF451	1.70676				SLC46A1	4.10992
KCTD9	1.70461				REEP6	4.10584
LENG8	1.70437				PCDHGA1	4.10539
SLC1A1	1.70408				LINC01016	4.10145
PPDPF	1.70384				IGHE	4.09984
NPRL3	1.70244				B3GNT9	4.09919
HMGB3	1.70107				TGM2	4.09807
LINC01473	1.70084				RP11-449P15.2	4.09395
GRHL2	1.70079				ISM2	4.09324
RBM26-AS1	1.70059				CGB7	4.09149
YIPF6	1.69931				CTD-3064M3.3	4.08842
EIF3J	1.69915				CDH24	4.08816
RP11-976B16.1	1.6977				LRRC4	4.08662
TSGA10	1.69638				TNKS1BP1	4.08566
CACNA2D1	1.69562				PODN	4.08379
EEF1A1P17	1.69524				SDK2	4.08048
PON3	1.69485				ADSSL1	4.07967
RWDD2A	1.69416				MAOA	4.07823
SCD5	1.69366				ZFP41	4.07456
KIAA1586	1.69341				GREM2	4.074
SNCA-AS1	1.69187				MASP2	4.07139
PRIM2	1.69145				NYNRIN	4.07033
LINC00538	1.69145				SPATA3-AS1	4.07011
HMSD	1.68931				ZNF787	4.06997
HSPA13	1.68855				BAHCC1	4.06981
DGKE	1.68769				FAM86EP	4.0695
PTPN12	1.68721				LPP-AS2	4.06949
RP11-115H15.2	1.68713				CR1L	4.06674
GABRB3	1.68622				FAM131B	4.06418
CD2AP	1.68432				MST1	4.06416
THUMPD2	1.6837				HIC2	4.05908
PALMD	1.68308				MNX1	4.05826
NEK4P1	1.68268				SMIM24	4.05383
TBC1D22B	1.6826				MPP2	4.05212
DLEU2L	1.68253				ZNF784	4.04868
ARHGEF10	1.68082				RP11-559N14.5	4.04754
XXbac-BPGBPG55C20.2	1.6797				RP11-299H21.1	4.04739
KIAA1217	1.67956				RAPGEFL1	4.04621
GNPATP	1.67924				SCRIB	4.04524
ELAVL4	1.67913				PCDHB12	4.04376
GUCY1A2	1.67881				IRF2BP1	4.04365
CMAS	1.6779				SLC9A3P3	4.04317
PGGT1B	1.67462				TLX1	4.04297
RP5-1000K24.2	1.67412				SLC26A1	4.04235
PDLIM3	1.67341				SHISA6	4.04196
RP11-398E10.1	1.67317				PLEKHA6	4.04127
OTOGL	1.67292				PIGQ	4.04109
RP11-506O24.1	1.67218				CTD-2587M23.1	4.03703
SCAI	1.67163				HAGHL	4.03277
DGKB	1.67126				KCNS1	4.03019
SLC24A2	1.67078				ZNF282	4.0292
MT-TT	1.66989				SPTBN2	4.02452
CHD9	1.66942				SLC9A3R2	4.02402
TMEM47	1.66922				LAMA5	4.02115
LINC01111	1.66898				EIF4E1B	4.02092
GID4	1.66886				PCDHAC2	4.01686
PPM1A	1.66874				RP11-95G6.1	4.0156
DTL	1.66825				PRR5	4.01547
SMC2	1.66673				CTD-2270P14.5	4.01471
CYP19A1	1.66532				C1orf233	4.01129
RANBP17	1.66298				AJ011931.1	4.0081
CP	1.66293				B9D1	4.00765
QSOX2	1.66092				HBBP1	4.00536
NOVA1	1.65885				TSPAN11	4.00337
DEFB127	1.65795				DHH	4.00317
KIF20B	1.65731				C2orf50	4.00307
RP11-508N22.12	1.65711				AC093627.10	4.00249
SLC25A37	1.65707				OCSTAMP	4.00081
BAG6	1.65691				AMER1	3.99799
ZNF229	1.65664				PPFIA4	3.99723
ETV7	1.65511				AC006486.10	3.99601
MED21	1.65447				CALML6	3.99577
MARK1	1.65417				GNB1L	3.99567
ANKRD26	1.65269				LRFN4	3.99438
CISD2	1.65196				RP11-293A21.1	3.99336
ANP32E	1.6516				UBALD2	3.99207
C1D	1.65119				RTP5	3.99143
CD226	1.65041				IFI27	3.98834
LGALS3	1.64815				RHPN1	3.98607
RP11-115H18.1	1.6464				DMTN	3.98454
SLC38A6	1.6449				CASR	3.98424
BBS7	1.64396				GYLTL1B	3.98208
LRRC1	1.64297				CHST1	3.97875
TENM1	1.64233				WT1-AS	3.97846
TRA2A	1.64184				HELZ2	3.97844
DSC2	1.6412				B4GALNT3	3.97686
CTSE	1.64051				HSD17B1	3.97681
SP2	1.63974				FBN3	3.97569
CCDC132	1.63931				HES2	3.97499
AC016903.2	1.63856				PKDCC	3.97405
LTBP2	1.63573				PRCD	3.973
HBQ1	1.63392				CACNA1I	3.97217
TRDN	1.63338				TNFRSF13B	3.97024
AC079248.1	1.6328				PPDPF	3.96991
RNF103	1.63164				2019-03-08	3.96855
REPS1	1.631				RAB11FIP5	3.96359
IGF2BP2	1.62989				SDSL	3.96174
RP11-981G7.6	1.62962				LCNL1	3.95948
RP1-47M23.3	1.62921				MUC16	3.95823
RP11-189G24.2	1.62884				DCHS1	3.9561
SREK1	1.6271				EFEMP2	3.95536
RP11-407N17.5	1.6269				RP11-327P2.5	3.95283
WDR26	1.62663				TINAGL1	3.95223
GAS2L3	1.62606				C22orf34	3.95188
UBR3	1.62562				DACT1	3.95023
RPL3P8	1.62356				JAKMIP3	3.94874
FCRL5	1.62172				DKK2	3.94656
RP11-258C19.7	1.62082				FHDC1	3.94373
RP11-382E9.1	1.62059				RP11-455O6.5	3.94148
LPHN2	1.61815				LINC00565	3.93873
DCLK3	1.61809				ZNF512B	3.93747
FOXO4	1.61749				RP4-684O24.5	3.93717
ARL15	1.61725				C2orf16	3.93689
FGF14	1.61633				LBX1-AS1	3.93414
DAB1	1.61606				KCNIP3	3.93248
NLGN1	1.61522				C14orf79	3.93112
FRRS1	1.61427				C22orf15	3.93002
PI3	1.61297				CORO2B	3.92824
RP11-517I3.2	1.61251				KIF26B	3.92517
BRWD3	1.61184				LIF	3.9251
RP11-1038A11.2	1.6105				DUSP8	3.92323
RAB21	1.61022				FOXL2NB	3.91733
TAF1L	1.60934				FAM222A	3.91585
GYPC	1.60745				CAND2	3.9108
CFH	1.60621				AC015849.15	3.90899
TBC1D17	1.60616				EPHA10	3.90686
MST1L	1.60577				ASB2	3.90619
PCDH15	1.60562				INHBE	3.90615
ZNF449	1.60491				NCAN	3.90476
SOX11	1.60467				WDR86	3.90252
SSPN	1.60399				NEURL1B	3.90186
TRIM10	1.60313				AIM1L	3.90184
KCNC2	1.60142				KCNA5	3.90061
LUZP2	1.60131				RYR1	3.90009
CHMP4B	1.60114				CTD-3051D23.1	3.89849
PROX1-AS1	1.59961				RP11-85G21.3	3.89565
WDHD1	1.59945				CDHR1	3.89555
OR11K2P	1.59911				WSCD1	3.89364
RAPGEF4	1.59902				MGAT3	3.89315
HMGB3P17	1.59887				COL26A1	3.89128
VWF	1.59632				PC	3.89083
SFRP2	1.59611				TACSTD2	3.88983
COBLL1	1.59529				RASIP1	3.88867
TMEM200C	1.59476				CARM1	3.888
RP11-141M3.6	1.59373				RFNG	3.88591
PRRC1	1.59077				FOXD2	3.88032
GBP6	1.58917				GFAP	3.8791
MTND5P18	1.58865				F12	3.87833
MOB1B	1.58757				CARD10	3.87725
UGT3A1	1.58701				EMID1	3.87682
SLCO1A2	1.58602				NAT14	3.87508
AC018717.2	1.58575				CCDC64B	3.87369
PREX2	1.58468				RHBDL3	3.87246
CLPB	1.5845				UBBP4	3.87233
CFTR	1.58222				ARHGEF4	3.87226
HMCN1	1.58185				XRCC3	3.87062
AC083843.1	1.58163				GPR146	3.87042
TBCEL	1.58126				CCR10	3.86959
SLC7A5	1.58094				ZNF488	3.86948
IRAK1BP1	1.57988				NECAB3	3.86938
LINC01538	1.57975				PLIN4	3.86775
CCDC34	1.57909				PARD6G	3.86713
RP11-68L18.1	1.57888				FIZ1	3.86653
ZIC5	1.57846				FENDRR	3.86412
LDB2	1.57771				LINC00940	3.86196
WASF3	1.57596				GUK1	3.86112
ROBO1	1.57545				HSPG2	3.86075
AC007163.3	1.57468				CDK18	3.86015
TRMT1L	1.57359				TFF3	3.85941
RSAD2	1.57221				PRDM11	3.85911
RP5-884M6.1	1.57188				ACE	3.857
EFNA1	1.57143				BAIAP2	3.85645
RP1-69B13.2	1.56712				KLHDC7B	3.85559
CC2D2A	1.5669				ZNF629	3.85476
COL4A4	1.5662				SSC4D	3.85296
BCL11B	1.56521				SEMA3B	3.85292
ID1	1.56372				MT1L	3.85289
KCNB1	1.56327				FBRSL1	3.84906
ATXN8OS	1.56317				NAGS	3.84846
RCCD1	1.56069				RP11-728E14.3	3.84823
LINC01146	1.56054				CTD-2561B21.5	3.84472
NEIL3	1.55977				DHRS2	3.84352
MTND1P7	1.55904				PDE9A	3.84146
CALN1	1.5582				ITGA7	3.8385
TRPV6	1.55763				DSCAML1	3.83481
SNX18	1.55744				RP11-214O1.1	3.83427
CDC37L1	1.55615				ACP5	3.83341
FAM47E-STBD1	1.55492				GLB1L2	3.83133
LINC00901	1.5546				SLFNL1	3.82867
SEC62	1.55449				IGSF9B	3.82816
ATG14	1.55388				RTEL1-TNFRSF6B	3.8266
RP11-76I14.1	1.55328				PCDHB13	3.82628
AC144833.1	1.55168				RP5-1126H10.2	3.82521
AF131215.3	1.55078				CHCHD6	3.81731
RP1-91J24.1	1.55049				RP11-465B22.3	3.81578
HBD	1.54846				CTC-251D13.1	3.81497
C14orf105	1.54813				SERPINA10	3.81432
SEMA3A	1.54692				EGR2	3.81392
ETV1	1.54595				SPRY4	3.8126
LINC01560	1.54561				TMEM25	3.81097
RAD51	1.54515				NPRL3	3.81083
RPIA	1.54488				RP11-75C10.6	3.8098
TRAPPC13	1.54426				P2RX3	3.80863
AC098617.1	1.54117				RP11-600F24.7	3.8081
SCLT1	1.54077				PPP1R37	3.8068
SUCNR1	1.53907				NGFR	3.80636
SCGB2A2	1.53843				KCNN1	3.80459
FAM118B	1.53663				RGMA	3.80452
PLCXD3	1.53534				NOS3	3.80449
SRGAP2C	1.53364				TMEM105	3.80287
RP11-1060G2.2	1.53329				SLC2A4	3.80165
CADPS2	1.53271				CCDC106	3.80109
ZBED8	1.53127				PRRT1	3.80045
NUPL2	1.53071				GCAT	3.79968
SNX8	1.53067				ADAMTSL2	3.79921
SCN2A	1.53059				RP4-815D20.1	3.79557
SLC38A5	1.53025				OSGIN1	3.79543
SWT1	1.5299				MEX3B	3.79413
PANK3	1.5279				ACKR1	3.79408
CTB-113D17.1	1.52768				POM121L1P	3.79174
RNF152	1.52762				ITGB4	3.79101
CAPS2	1.52691				AZU1	3.79055
ZNF100	1.52674				RP11-483G21.3	3.78906
ELN	1.52612				RP11-9E17.1	3.78757
SNTG1	1.52605				P2RX6	3.7868
RP11-268G12.1	1.52403				TIFAB	3.78493
SNHG14	1.52354				RP11-379K17.4	3.78485
IKZF5	1.52305				FAM47DP	3.78447
AC096670.3	1.52262				MVK	3.78202
ZNF501	1.52111				SLC1A5	3.78036
MECOM	1.52092				IQSEC2	3.7793
TOP2A	1.52032				ZNF593	3.77877
NUSAP1	1.51989				AMHR2	3.7787
SCML1	1.51941				RP3-525N10.2	3.77779
GPR63	1.51922				RP11-465L10.10	3.77235
FN1	1.51909				COL6A1	3.7718
RP11-267N12.1	1.51732				SPATC1L	3.77044
BDKRB2	1.51656				CBX2	3.76907
TMEM132B	1.51593				LTBP2	3.76813
KCNT2	1.51459				AP2A2	3.7623
LINC01091	1.51447				PCDHGA5	3.76055
CSMD2	1.51416				KIAA1875	3.7558
LINC01314	1.51343				RP11-351J23.2	3.75476
ARHGEF12	1.51331				MAST1	3.75139
ZNF346	1.5123				SLC9A5	3.74993
GJB7	1.51193				PGLYRP1	3.74897
PLS1	1.5116				HOXA-AS3	3.74289
THRB-IT1	1.51107				PCDH12	3.74265
MUC12	1.51015				SLC4A3	3.74166
EMP1	1.50719				CICP14	3.74138
KIAA1462	1.5071				TNRC18P1	3.74019
PBK	1.50534				TNXB	3.73633
NEB	1.5048				ADRA2B	3.7317
TSPAN13	1.50385				XCR1	3.7294
NEK7	1.50345				EFS	3.72881
PRR34-AS1	1.50159				MYO7A	3.72861
PCDHB3	1.49911				B3GAT1	3.72673
AF127577.11	1.49776				GYPE	3.72572
CENPQ	1.49775				CTD-2231E14.2	3.72279
CTD-2298J14.2	1.49774				FIS1	3.72201
FXR1	1.49692				LRP5	3.71854
RASGEF1B	1.49674				CDH22	3.7148
BTG3	1.49672				HID1	3.71221
PCLO	1.4963				YIPF2	3.71113
AC092881.1	1.49619				KLC3	3.71036
WNT5A	1.49594				FOXA1	3.70975
TSPYL4	1.49474				NT5DC2	3.70936
CLDN8	1.49456				MST1R	3.70911
PHF6	1.49364				DLEC1	3.70675
BUB1	1.49364				SLC5A10	3.70568
RP11-61F12.1	1.49293				EVX2	3.70322
GMFB	1.49293				SEMA5B	3.70152
GRIA2	1.49111				SLC52A3	3.69962
LINC01452	1.49025				TMEM262	3.69959
MET	1.49013				RP1-197B17.3	3.69622
KIAA1377	1.48685				DFNB31	3.69548
HNRNPRP2	1.48604				RNF208	3.69503
GADL1	1.48572				SRCIN1	3.6926
GRM8	1.48513				NTNG2	3.69241
RP11-1081M5.2	1.48371				GATA2-AS1	3.69184
ORC6	1.48311				BRD7P5	3.68931
CCDC176	1.48305				CPNE7	3.68797
BMP5	1.48261				MAFK	3.6876
SLFN14	1.48241				PITPNM3	3.68725
SQLE	1.48075				KCNK5	3.68668
SHFM1	1.48038				LINC00315	3.68441
RAPGEF4-AS1	1.48017				HIC1	3.68271
NTS	1.47984				C1orf106	3.68219
B3GALNT2P1	1.47967				PPP2R3B	3.6818
RP11-204N11.1	1.47941				AHDC1	3.68075
TRMT13	1.47897				RAI1	3.68072
RP11-641A6.5	1.4786				PCDH1	3.67847
CADM3-AS1	1.47731				MLLT4-AS1	3.67715
BNC2	1.47561				C1orf159	3.67678
EDN1	1.47548				YPEL4	3.67548
PTPRO	1.47513				CTD-2555A7.3	3.67479
WDR87	1.4743				STC2	3.67229
RMND5A	1.47406				AGAP2	3.67219
SMG7	1.47383				RP11-394B2.5	3.66943
ARL6IP1P3	1.47241				RPIA	3.66883
MIPOL1	1.47238				ANGPTL2	3.66816
TMEM178B	1.47128				PDZD3	3.66752
MZT1	1.47122				LINC00482	3.66687
ZNF518A	1.47096				TCHH	3.66584
SLC30A8	1.47019				HMCN2	3.66398
RNF2	1.46928				GPR162	3.66299
MBNL2	1.46911				TRAIP	3.66183
PPP5D1	1.46861				PNMA5	3.66082
ARG1	1.46829				TSPEAR	3.66053
SEMA3D	1.46826				WFS1	3.66041
ENOX1	1.46766				TRIL	3.66033
RP11-282K24.3	1.46696				FAM69C	3.65939
FAM13C	1.46696				ASPG	3.65585
SLC35G3	1.46647				MAP3K14-AS1	3.65495
MMAA	1.46555				C2orf71	3.65479
ZNF615	1.46547				SHROOM4	3.65422
CNTN1	1.4653				MKI67	3.65378
MPP6	1.46409				ATP2B2	3.65203
PTPRQ	1.46363				CPNE6	3.6514
RRM2	1.46331				ADAMTS7P1	3.64979
SHPRH	1.4629				WWC2-AS2	3.64876
NPAS3	1.46272				GPER1	3.64676
DCSTAMP	1.46172				AIF1L	3.64443
PTGS2	1.46143				C17orf107	3.64258
PDE8B	1.46094				FNDC1	3.64229
GTPBP1	1.45942				WNT9A	3.64201
KPNA5	1.45878				SSC5D	3.64122
ALAD	1.45872				LINGO4	3.64024
SPEF2	1.45733				PLVAP	3.63552
MPDZ	1.45579				DLL3	3.63534
ZFAND3	1.45339				SLC23A1	3.63448
PSD3	1.45201				KLHL17	3.63408
MARCKS	1.45184				KANK2	3.63406
FLRT2	1.45166				RP11-651L5.3	3.63122
FGFR1OP2	1.45089				PRSS27	3.6311
AC107622.1	1.45048				SLC2A1	3.62758
MDGA2	1.44999				TPPP	3.62756
VWDE	1.4489				KIAA1683	3.62585
RP11-292D4.4	1.4484				TYMSOS	3.62513
SIPA1L2	1.44812				KLK2	3.6246
SI	1.44702				FBLN2	3.62402
SLC37A4	1.44644				GALNT9	3.62397
RP11-479O17.10	1.44438				PAK6	3.6228
CTD-2351A16.1	1.44436				PKNOX2	3.62218
TLK1	1.44358				KIFC1	3.62147
SOX9-AS1	1.44349				DRD1	3.62045
SLC12A2	1.44264				TRIM46	3.61982
MED13L	1.44189				FLT4	3.61955
FAXC	1.44108				PLEKHH3	3.61952
MTND2P6	1.44018				TESC	3.61028
MIR99AHG	1.43902				UMODL1	3.60928
ABCD3	1.43886				SLC25A37	3.60907
ANKRD33	1.43873				ADORA2A-AS1	3.60899
SLITRK5	1.43823				APCDD1L	3.6088
KEL	1.43779				FAM219A	3.6088
CETN3	1.4377				KCNJ12	3.60781
CNR1	1.43738				AATBC	3.60547
PERP	1.43725				MICALL1	3.6049
CAMK4	1.43714				ABCG8	3.60426
SLC7A1	1.43685				MAPK8IP2	3.60263
SYCP2	1.4366				PCDH8	3.60165
MSL2	1.43402				NANOS1	3.60161
RP11-560F18.1	1.43381				AC091814.3	3.60106
ESR1	1.43269				ZNF648	3.59995
KCNH2	1.43236				MSANTD1	3.59784
REEP3	1.43214				SLFNL1-AS1	3.59653
MT-TR	1.43066				RP11-253E3.3	3.59626
TMEM126B	1.43036				WBSCR17	3.59556
PM20D2	1.43				BMP1	3.58933
ACSL3	1.42947				DNAAF3	3.58583
RP11-280G9.1	1.42806				ZDHHC8P1	3.58559
SLC6A8	1.42738				VWA5B1	3.5838
RP11-292D4.3	1.42651				GAS1	3.58367
CCDC149	1.42613				RP11-271K21.12	3.58362
AC104024.1	1.42492				KRBA1	3.58299
RP11-70L8.4	1.4248				PAX9	3.58256
BMP3	1.42434				ANKRD35	3.58244
EEA1	1.42396				FBLN1	3.5823
RP11-597D13.9	1.42394				P3H3	3.57816
ABCA12	1.42335				CHRM2	3.57679
HBG2	1.42333				C11orf95	3.57637
LAMB1	1.42332				AANAT	3.57583
ABCC9	1.42295				QSOX2	3.57492
RUNDC3B	1.42196				SEMA6C	3.57432
CYYR1	1.42196				NCKAP5L	3.57378
HIPK3	1.42192				DLL4	3.57356
RP11-539G18.3	1.42				A4GALT	3.57331
PTPRF	1.41995				RP11-567M16.6	3.56813
CXorf22	1.41908				ASAP3	3.56783
OMG	1.41841				COL16A1	3.56332
ENAH	1.41791				KLF1	3.5632
SLC9A4	1.41642				THNSL2	3.56001
KIAA1524	1.41631				FITM1	3.55734
NTNG1	1.41614				EMILIN3	3.5571
RP11-619L19.2	1.4154				KCNJ18	3.55463
RP1-138O17.1	1.41531				PACS2	3.5529
EGR2	1.41519				POLN	3.55282
CPB2-AS1	1.41511				CCDC120	3.55253
FEM1C	1.4146				CLCN2	3.5517
C6orf10	1.41209				RP11-567M16.1	3.55142
PHLDB2	1.41187				AC090505.5	3.54904
CHIA	1.41138				TMCC2	3.54553
ARHGAP6	1.41097				KCNV2	3.5454
DCUN1D1	1.41073				EGFR	3.5447
RP11-288C18.1	1.40932				SOWAHD	3.54275
PRRG1	1.40847				PTCH2	3.5423
NUPR1	1.40819				EPHX3	3.54048
GOLGA6L2	1.40788				TRPV6	3.54019
DGKH	1.40718				NHLH1	3.53915
PTPRG	1.40588				LINC00484	3.53799
MAD2L1	1.4046				DUOX1	3.53675
SOX2-OT	1.40437				C14orf80	3.53656
FUBP1	1.40432				KCNH3	3.5362
KB-1674E1.1	1.4025				CA1	3.53548
RP11-1042B17.3	1.40241				FAM167A	3.53255
EARS2	1.40179				SLCO4A1	3.53251
SULF1	1.40167				RP11-166B2.1	3.53139
NAA30	1.40156				LINC00997	3.52941
STIL	1.4006				HEPACAM2	3.52818
THAP10	1.39914				ITIH1	3.5274
SUPT20H	1.39881				MUC12	3.52697
MYOCD	1.39858				TRIM10	3.5263
TCEANC	1.39826				TNK2-AS1	3.52579
ARID1B	1.39811				TFR2	3.52332
DPP10	1.39795				RNF215	3.52275
C11orf80	1.39752				AGAP3	3.52021
CTC-459F4.1	1.3973				FSCN1	3.52001
FAM221B	1.39721				P2RY2	3.51708
FZD5	1.39503				FAM198A	3.51679
PCDH9	1.39457				GPR133	3.51641
UBE2W	1.3939				CHMP1B2P	3.51355
EPB42	1.3939				MEGF8	3.51332
RP11-720D4.2	1.39337				RTL1	3.51313
TCF3	1.39242				NPTXR	3.51122
RP11-392O17.2	1.39158				SNX8	3.51064
PPP2CB	1.39098				RAB26	3.51032
LINC00907	1.38989				ZDHHC8	3.50948
DPM2	1.38982				GBGT1	3.50906
MTTP	1.38836				THBS2	3.50824
ATAD2	1.38808				PLEKHG4	3.50524
RP11-57K17.1	1.38762				SLC16A3	3.50496
ZNF214	1.38747				HSPB7	3.50407
KHDRBS3	1.38694				ZNF48	3.50233
ERC2	1.38684				SALL2	3.50202
PFDN4	1.3853				ANK1	3.50126
PIK3C3	1.38425				IFT140	3.49823
ELOVL2	1.38392				PTMS	3.4951
LINC00645	1.38342				SH3RF3	3.48977
PIKFYVE	1.38297				CLEC2L	3.48935
HECTD4	1.38271				IGSF22	3.48559
FEZF1	1.38269				PPL	3.48351
RP11-361H10.5	1.38164				GABRD	3.48286
FLCN	1.38131				VAV2	3.48268
BCAM	1.37909				SLC22A12	3.48195
TNS1	1.37902				COL6A4P1	3.48066
ESCO2	1.37843				RP11-20D14.6	3.47816
SNHG23	1.37836				RFX1	3.47707
SCN9A	1.37779				SH3GL1P1	3.47673
INO80D	1.37687				LMF1	3.47541
RP11-817I4.1	1.37682				MAPK11	3.47438
EMCN	1.37647				ASIC4	3.47178
GALK2	1.37604				C1orf61	3.47004
AP001604.3	1.37561				MAMLD1	3.46999
ENTPD5	1.37485				TPRX1	3.46876
KCTD12	1.37442				DECR2	3.46781
LINC01480	1.37414				ISLR2	3.46776
LINC01268	1.37321				BTNL9	3.46424
AGMO	1.37231				RP11-374P20.4	3.46306
SPOCK3	1.37192				TBKBP1	3.46301
MMS22L	1.37162				CTD-2600O9.1	3.46285
CNTNAP4	1.37129				SCAF1	3.46248
RP11-17P16.1	1.37125				RET	3.4616
RP1-101G11.3	1.37052				ERICH3	3.46149
RELN	1.37049				WDR90	3.46115
PDS5B	1.36729				BTBD2	3.4605
ITLN1	1.3672				TNK2	3.45999
PI15	1.36709				GAS6-AS1	3.4581
LMLN	1.36686				CXCL12	3.45747
TMX1	1.36643				TECTA	3.45652
TMPO	1.36597				NTN1	3.45638
MYO1D	1.36375				SETD1A	3.45625
BMP2K	1.36371				RP11-60L3.3	3.45622
POF1B	1.36347				KCNS3	3.45326
RP3-399J4.4	1.36287				RP11-102K13.5	3.45308
TMEM26	1.36243				ZNF775	3.45231
SLC25A46	1.36181				SLC2A4RG	3.45149
AC105342.1	1.36122				AKT1S1	3.45129
PAQR9	1.36096				ZNF837	3.44762
CCNB1	1.36037				GFRA4	3.44549
KLHL4	1.35922				MGC16275	3.44227
CDKN1C	1.35882				RP11-325I22.3	3.44103
NF1	1.35846				VSIG10L	3.44061
GPN3	1.35685				STX1B	3.43943
PTPRK	1.35661				DHX37	3.43743
GNG12	1.35649				GDF15	3.43627
UBE2E1	1.35497				UBB	3.4358
ATP10B	1.35486				TSNAXIP1	3.43562
LINC01435	1.35393				PLEKHH1	3.43289
POLR2A	1.35379				NOL3	3.43236
DMD	1.35361				TMEM119	3.43156
OR5BB1P	1.35297				AEBP1	3.4305
MTF2	1.35264				ABCG4	3.43025
MORC4	1.35242				ANKLE1	3.42753
HBA1	1.35129				UROD	3.42713
FIGN	1.35058				RP11-400N9.1	3.42693
RSRC1	1.34977				RABL6	3.42593
KLHL28	1.3494				RUFY4	3.42457
PTPRB	1.34924				CTD-2308L22.1	3.42325
GPR1	1.3486				TFAP2B	3.42199
PRDM6	1.34835				ZNF598	3.42162
KIF26B	1.34824				NPR1	3.42065
RP11-374F3.5	1.34792				RP11-452L6.5	3.4201
MAGI1	1.34774				BOD1L2	3.41988
ERCC6	1.34521				ESPL1	3.41968
KIF24	1.34511				KCTD11	3.41617
TENM3	1.34431				AC079922.3	3.41608
NEDD4L	1.34359				RP11-907D1.3	3.41559
GPR141	1.34346				THY1	3.41466
GLDN	1.34334				ENPP7	3.41409
LINC01516	1.34255				HSPB9	3.41365
LRCH2	1.3425				WIZ	3.41275
RP11-361D14.2	1.34246				SYNGAP1	3.41077
FAM177B	1.34215				TFAP2A	3.40789
IGFBP5	1.34203				TP73	3.40782
RP11-575F12.3	1.34195				RHD	3.40663
C9orf153	1.34188				CPEB1-AS1	3.40581
ABCA10	1.34166				PABPC4L	3.40573
DLEU7	1.34144				SV2A	3.40527
PYCR2	1.34139				KLHL29	3.40524
GCNT2	1.34139				TDRD6	3.40523
STXBP4	1.34013				C3orf80	3.40514
CRYM	1.34013				PAQR4	3.40367
MSANTD4	1.33962				FSTL3	3.40258
CBLN4	1.3393				RP11-245D16.4	3.40083
IL6ST	1.33877				TCF3	3.40052
RP11-415C15.3	1.33856				MED25	3.4002
CHRNA2	1.33798				C8orf46	3.39709
MLLT4	1.33716				PRSS50	3.39144
GCLC	1.33705				WNT10A	3.39033
PRPS2	1.33577				ATP6V0C	3.38999
C3orf58	1.33538				FAT2	3.38893
VCPIP1	1.33531				PCDHA5	3.38869
XK	1.33505				MBLAC2	3.38843
MFHAS1	1.33313				FN3K	3.38595
MYOZ2	1.33275				DPYSL5	3.38583
NSMCE2	1.33177				CTA-280A3.2	3.38549
GCNT1	1.33175				EPHB4	3.38449
RP11-517B11.7	1.33167				SYVN1	3.38274
ASF1A	1.33162				FBXO46	3.38255
SLC9B2	1.33135				KLLN	3.38144
GPC5	1.33051				DRP2	3.37961
SLC38A11	1.32989				NINJ2	3.3796
GRIN3A	1.32978				PTPN23	3.37831
AC003075.4	1.32869				RP11-537H15.4	3.37572
DHX29	1.32845				KEL	3.37444
RP11-637N19.1	1.32823				CCDC177	3.37404
CDC20B	1.32814				SNPH	3.37363
RP11-363E7.4	1.32791				ECE2	3.3726
EXOC6	1.32681				ASCC2	3.37186
HAL	1.32668				RP11-331D5.2	3.37141
CPLX4	1.32612				DYRK3	3.37129
SPATA31D5P	1.32413				LAMB2	3.37021
HDX	1.32317				FRMPD3	3.36924
OBSCN	1.32289				KIAA1211L	3.36819
RRP15	1.32277				PSMG3-AS1	3.36743
NPHP4	1.3219				CLYBL	3.36702
KLF17	1.32154				PCBP3-OT1	3.36436
CCDC71L	1.32089				ZMYND10	3.36376
CTA-796E4.5	1.32023				ALDH1A3	3.3631
DRAM1	1.31988				ZMIZ1-AS1	3.35704
DLEU2	1.31967				LINC01447	3.35561
TMEM57	1.31916				LIFR-AS1	3.35505
PTPN23	1.31906				CDC42EP4	3.35479
ERBB4	1.31872				PGF	3.35445
RHD	1.31831				CDC20	3.3541
RP4-663N10.1	1.31791				TRPM2-AS	3.35312
AKT1S1	1.31745				ABCD1	3.35127
AC097467.2	1.31689				PALD1	3.35073
GNB4	1.31654				GREB1	3.3506
RP11-760D2.11	1.31624				RP11-458F8.4	3.34993
VSIG1	1.31545				SLC38A5	3.34938
DPCD	1.31512				MT3	3.34882
SHROOM4	1.31478				CTD-3065J16.9	3.34832
AXDND1	1.31439				SLC52A1	3.34553
LINC01266	1.31372				CHRNB4	3.34531
TTC23L	1.31315				CTC-479C5.10	3.34236
PCCA	1.31292				C16orf71	3.34206
AKAP6	1.31265				LOXL1	3.34081
RP11-475J5.4	1.31223				HOXA-AS2	3.3391
MUC4	1.3118				KLC2	3.33784
SYVN1	1.31153				CCS	3.33706
CDC7	1.31097				POLRMTP1	3.33665
UBBP4	1.31082				TSPAN10	3.33593
HNRNPR	1.30958				ARL4A	3.33434
SAMD12	1.30879				RP11-44N22.3	3.33413
C8orf37	1.30849				ZBTB39	3.33335
PHKB	1.30694				PCDHGA11	3.33295
FNDC3B	1.30641				CAMP	3.33258
TDGF1P3	1.3058				MYOM3	3.33041
FAM150B	1.30552				FAM47E-STBD1	3.32985
MTND1P36	1.30439				TNFSF9	3.32938
DST	1.30407				ZFHX2	3.32534
DTWD1	1.30327				CYP4F8	3.32505
AK4	1.30325				MPO	3.32354
RDX	1.30324				CDH15	3.32329
KCNQ1OT1	1.30151				LINC00174	3.32231
YBX3	1.29985				ZNF843	3.32185
FABP2	1.29957				HCAR1	3.32136
CCNK	1.29946				FAM195A	3.31926
GPC3	1.29865				DPCD	3.31796
MMRN2	1.29785				TM7SF2	3.31738
MIIP	1.2969				CCDC3	3.31696
IMMP2L	1.2967				RIN1	3.31679
SMC4	1.29528				APOL4	3.3156
SCN11A	1.29494				HBE1	3.31292
CAMK2D	1.29454				GRIN3A	3.31276
ID3	1.29426				FAM78B	3.31263
ACADL	1.2937				GLI1	3.31055
AC104820.2	1.29368				RP11-649A18.12	3.30998
ALPK2	1.29352				RP1-309I22.2	3.30932
FREM2	1.29342				SGK223	3.30906
PTGES3	1.29339				TROAP	3.308
TMEM65	1.2927				RP11-395B7.2	3.30726
MLLT3	1.29238				DPCR1	3.30525
UBE4B	1.29208				SPTBN4	3.30384
LAMA4	1.29122				AP2A1	3.30348
CR2	1.29103				AC018735.1	3.30341
ADAMTS5	1.29103				CDK20	3.30209
GDAP1	1.29056				CRACR2B	3.30179
C12orf29	1.29047				SULT2B1	3.3014
NBPF1	1.29033				KCNJ2-AS1	3.29858
NWD2	1.28993				LINC01015	3.29805
PPP3CA	1.28954				RHBDD3	3.29677
MRPL35	1.28942				DOC2B	3.29567
ENAM	1.28932				ZNF425	3.29521
MKL2	1.28911				DLL1	3.2952
HELLPAR	1.28894				DPF1	3.29337
EXOSC7	1.28837				GRM2	3.29328
ZNF518B	1.28801				GPR37L1	3.29228
MTMR3	1.28755				ZBTB47	3.29146
DNAJC24	1.28642				LINC01547	3.29107
DDX46	1.28616				RP11-573G6.4	3.28988
CITED2	1.28615				GRB7	3.28933
AP003025.2	1.28509				RP5-1142A6.8	3.2891
PMP2	1.28426				RTKN	3.28777
ECM2	1.28353				EVPL	3.28753
RP11-815N9.2	1.28333				ZNF771	3.28719
NINJ2	1.2832				PODNL1	3.28599
GAPVD1	1.28316				EPHA2	3.28538
RAB3IP	1.2829				SLC6A7	3.28221
VWC2L	1.28223				USP6	3.27987
GXYLT1	1.28099				MMP17	3.27726
GAD1	1.28066				RP11-412D9.4	3.27718
KCTD16	1.28036				CLSTN3	3.27669
TRIM71	1.28005				CRIPAK	3.27493
CTD-2314G24.2	1.27974				RP11-359I18.5	3.27478
TBL1XR1	1.27959				DNHD1	3.27462
CHP1	1.27952				RP11-26J3.1	3.27405
IMPG2	1.27939				CHST9	3.27305
RASAL2	1.27932				SLC30A2	3.27068
CPNE8	1.27908				FDXR	3.27059
AKAP11	1.27833				INTS6P1	3.26591
UBE2T	1.27812				RP4-671O14.5	3.2635
RUNDC3A-AS1	1.27661				PHYHIP	3.2628
AC010127.3	1.27647				NOTCH3	3.26233
GPRC6A	1.27621				LRRC48	3.26176
PLS3	1.27599				KCNQ3	3.25908
C18orf54	1.27442				TBC1D22B	3.25802
TSIX	1.27436				FZD7	3.25783
RP11-775C24.3	1.27401				SLIT1	3.25773
NCAPH	1.27227				TMC5	3.25499
SLC36A1	1.27162				FOXD2-AS1	3.25268
MDGA1	1.27146				DKFZP434A062	3.25257
TMEM135	1.27131				PKD1	3.25003
RFX6	1.2711				HBA1	3.24993
RFX3	1.27064				ZNF853	3.24976
C4orf17	1.2699				CORO6	3.24945
AC005062.2	1.26989				LIME1	3.24839
SPAG1	1.26871				KCNA7	3.24514
IL1RAPL1	1.26833				HAGH	3.24419
CTD-2516F10.2	1.2683				FXYD2	3.24369
RP11-390E23.6	1.26823				SLC37A4	3.24283
SH3D19	1.26784				HIST2H2AC	3.24167
RAP2C-AS1	1.26774				SCNN1A	3.24137
CLRN1	1.26768				ASPSCR1	3.24114
TCP11L2	1.26752				HILPDA	3.24079
E2F2	1.26718				SH3PXD2A	3.24001
GPR98	1.26696				REXO2	3.23786
PIEZO2	1.26673				SHISA4	3.23733
TMTC3	1.266				MTCL1	3.23698
MEMO1	1.26587				C1QTNF1	3.23598
ALMS1	1.26533				C17orf99	3.23443
COL9A1	1.26528				AMIGO1	3.23278
P4HA2	1.26496				DNALI1	3.2319
RP11-752L20.3	1.26493				SRRM3	3.22941
LRP10	1.26366				C15orf62	3.22775
ABCC2	1.26324				HCFC1R1	3.22699
SLC7A11-AS1	1.26285				SLC34A1	3.22614
SCN1A	1.26179				RP11-93B14.9	3.22605
ADD2	1.26166				CLTCL1	3.22572
CTD-3187F8.14	1.26161				MYPOP	3.22418
ANK3	1.2614				SLC43A1	3.22232
TMPRSS4	1.26102				RP11-311F12.1	3.2204
LINC01013	1.26102				LINC00567	3.21988
NFE2L3	1.2594				CDR2L	3.21869
EIF1AX	1.25905				CENPP	3.21854
EPS8	1.25817				FOXG1	3.21776
ATP6AP1L	1.25808				MN1	3.21715
ZNF367	1.25805				TCERG1L	3.21564
ASF1B	1.25772				RP5-934G17.6	3.21303
FAT4	1.25643				ST7-AS1	3.2118
ANK2	1.25613				SELM	3.2115
CNTLN	1.25601				CACNA2D2	3.21018
TMEFF2	1.25583				SYT13	3.20935
GABRG1	1.25565				FOXK1	3.20906
FBN1	1.25445				VAC14-AS1	3.20903
ZNF334	1.25422				LINC00337	3.20721
WRN	1.25237				VIPR1	3.207
MIER3	1.25233				GPR135	3.20483
PON1	1.25166				ROGDI	3.20462
RUNX1T1	1.25125				NR4A1	3.20364
VPS13A	1.25067				VANGL2	3.20005
TTC39A	1.25044				FAM154B	3.19999
RP11-349H17.2	1.25009				GUSBP5	3.19938
CDK6	1.25005				ZSCAN10	3.19864
RPAP3	1.24922				PCDHGA7	3.19841
RP11-545E17.3	1.24885				CACNA1B	3.19817
PHACTR3	1.24852				WDR34	3.19693
SNCAIP	1.24695				MAL2	3.19678
GRM3	1.24695				RETN	3.19572
AKR1C2	1.24622				MMP9	3.19487
CNPY1	1.24604				ISOC2	3.19445
TSPYL1	1.24589				CTD-3126B10.2	3.19122
CFAP69	1.24458				AC009487.6	3.18987
PABPC1	1.24394				ZNF316	3.18977
DNAJB14	1.24168				MAGEE1	3.18944
CYP8B1	1.24157				FLJ40288	3.18834
RICTOR	1.24149				GALNT16	3.18427
ALKBH8	1.24004				RP1-102E24.6	3.18405
DSC3	1.23935				RP11-447M12.3	3.18208
RP4-614O4.12	1.23916				CHPF	3.18199
LINC01478	1.2379				TTC39A	3.18047
MAGOHB	1.23769				NATD1	3.1799
UGT8	1.23744				MYL5	3.17869
ATP7A	1.23693				SERPINH1	3.17805
C6orf165	1.23661				RP11-61F12.1	3.17645
CLLU1	1.23627				MBD3	3.17543
RP11-690I21.2	1.23614				NEURL4	3.17476
RP11-196G18.22	1.23572				CCDC8	3.17422
ITPR1	1.23499				CAMKK1	3.1732
NARF	1.2347				RP4-773N10.4	3.17305
ADRA1A	1.23435				TNS4	3.17298
CKAP2	1.23422				CTB-12O2.1	3.17194
RP11-348J24.2	1.23379				ABCC8	3.17065
PLAGL2	1.23197				BRWD1-AS2	3.16884
CNKSR2	1.23186				PIGZ	3.16767
MTRNR2L3	1.23128				RP11-71L14.3	3.1667
MTUS2	1.23104				ACBD4	3.16592
SGMS2	1.23094				KLK3	3.16549
ZNF772	1.23017				AC087762.1	3.16405
TRPA1	1.22987				CTSG	3.16251
TNFAIP6	1.22979				IFIT1B	3.16222
ST18	1.22892				NOX5	3.16188
FLRT3	1.22831				ELOF1	3.16112
RGSL1	1.22822				ARMC5	3.16111
KIAA1549L	1.22683				ONECUT3	3.15873
RAB39B	1.22679				LRRC4B	3.1561
KCNAB1	1.22669				EIF5AL1	3.15571
CLVS1	1.22648				AP001626.2	3.15409
ZFPM2	1.22556				CTBP1-AS	3.15392
B3GALNT1	1.2248				TP53AIP1	3.15273
EPM2A	1.22398				NUDT1	3.15232
MTL5	1.22344				LEFTY2	3.15152
DET1	1.2231				SLC22A20	3.15037
GKAP1	1.22289				H1FX-AS1	3.15015
RIN2	1.22287				IGF2	3.14773
ZC3H12C	1.22282				ALPK3	3.14767
RP11-63E9.1	1.2218				KRT18P31	3.14758
PRMT9	1.22158				NUDT8	3.14692
HBS1L	1.22081				MAPT	3.1459
SLC1A3	1.22044				INO80E	3.14556
PPP3R1	1.22042				DNAJC27-AS1	3.14116
MAMDC2-AS1	1.22039				RBM38	3.14115
APBB2	1.2201				KLHL26	3.13992
MBD5	1.21996				GTSE1	3.13914
SEZ6L	1.21978				SH3BP4	3.13886
AIDA	1.21956				AXIN1	3.13804
LINC00326	1.2193				PDSS1P1	3.13666
CTNND2	1.21847				IGHMBP2	3.1361
TTN	1.2182				CTC-378H22.2	3.13471
CTD-2647E9.3	1.21805				NKD1	3.1331
OPA1	1.21792				AC018804.7	3.13079
RNF175	1.21659				PPP1R9B	3.12904
CDH19	1.2164				ZNF358	3.12789
SLC26A4-AS1	1.21628				THEM6	3.12765
C1orf109	1.21553				MAP3K10	3.12458
CREBBP	1.21552				HPS1	3.12431
RP11-806L2.2	1.21538				PIK3R2	3.12318
CCDC15	1.21534				SAPCD2	3.12302
COL28A1	1.21527				RP11-334C17.5	3.12237
LEKR1	1.21504				SARDH	3.12201
NDRG1	1.21422				ZXDA	3.12132
EHF	1.21421				C11orf87	3.12031
RP11-475O6.1	1.21402				PRRC2A	3.11943
ELAVL2	1.21381				EPB42	3.11924
AASS	1.21371				WNK1	3.11902
ZNHIT3	1.21233				PSPN	3.11822
ZNF774	1.21187				RP11-317N8.5	3.11763
WDR17	1.21175				ZNF213	3.11759
RAB11FIP2	1.21158				SLC6A12	3.11753
CAMKMT	1.21156				MBD6	3.11542
NR4A3	1.2112				CAPN15	3.11523
SATB2	1.21003				RP11-401P9.5	3.11517
RP3-442L6.4	1.20999				HSPA12A	3.11467
CCDC169	1.20994				RP11-643M14.1	3.11425
PRTG	1.20993				ABCB8	3.11137
LINC00958	1.208				SRRM4	3.1105
RASSF3	1.20518				RP11-81A22.4	3.10995
TMEM246	1.20478				CDH5	3.10745
SLC35G1	1.20336				PMEPA1	3.10706
GPR1-AS	1.20329				SH2B1	3.10635
SRCAP	1.20321				SPPL2B	3.10604
TRPM3	1.20305				FBXL22	3.10567
TRIM59	1.20301				PEX14	3.1055
SOCS6	1.203				PCBP3	3.10372
NEDD4	1.2026				CHID1	3.10367
SLC16A12	1.20256				C4orf50	3.10348
SOX5	1.20135				CTU1	3.10182
PAPOLG	1.20124				DBH-AS1	3.10091
UHRF1	1.20077				GPR142	3.09955
CCDC150	1.20061				PTPRVP	3.09812
SPCS3	1.20055				RP11-218E20.3	3.09755
SMURF2	1.20025				JRK	3.09611
FAM174A	1.19976				KCNA1	3.09429
LEPR	1.19963				LTF	3.09413
FRY	1.1979				LRRC14	3.09362
TNPO1	1.1978				C9orf78	3.09213
B4GALNT2	1.19754				SYT7	3.09152
CIC	1.19654				MLXIPL	3.09052
PCSK5	1.19626				NARFL	3.09024
SOCS5	1.19601				CTB-49A3.5	3.09021
TFDP1	1.19582				POLL	3.08939
DENND1B	1.19453				ZBTB46	3.08887
SEPP1	1.19424				PCK1	3.08841
C12orf73	1.19336				NINL	3.08669
ZNF385D	1.1932				BCAM	3.08496
LINC01182	1.19282				F10	3.08393
SEMA6A-AS1	1.19244				PRSS57	3.08365
CCSER1	1.19243				MARVELD1	3.08268
ZNF19	1.19163				AC007563.1	3.08256
C6orf62	1.19094				CELF4	3.07857
SLC25A31	1.19043				NDRG4	3.07841
HMGCLL1	1.18995				MUC17	3.078
RAD21	1.18985				KRT8P33	3.07531
CSMD3	1.18933				WDR24	3.07354
ABCB5	1.18883				PTTG1	3.07336
C11orf71	1.18815				MPPED1	3.07143
TMPPE	1.18812				ZNF205	3.06917
RPA3	1.18734				LINC00200	3.06719
PCNA	1.18729				FREM2	3.06681
NDE1P2	1.18652				TUBB3	3.06647
LDHAL6CP	1.18622				SYNPO2L	3.06619
DYRK1A	1.18463				MIRLET7BHG	3.06599
GPHN	1.18412				ZNRF1	3.06572
TRIM9	1.1833				HYMAI	3.06543
ZNF333	1.18294				RP11-278A23.1	3.06471
C5	1.1818				RP11-627G23.1	3.06336
ZNF23	1.18114				FKBP1C	3.0629
RP11-406H23.5	1.1811				SIX2	3.06261
FSIP2	1.18105				ERF	3.06185
CCDC158	1.18072				FGFBP3	3.06181
UBB	1.18055				B3GNT4	3.0612
GPR133	1.18048				PAQR9	3.06026
LIMCH1	1.18014				LDOC1L	3.05898
METTL10	1.17891				ATP2A1	3.05653
MYH10	1.17842				MC5R	3.05592
ERI2	1.17791				CASZ1	3.05554
PLCD4	1.17774				AC104809.4	3.05303
ANKRD50	1.17748				CDC42EP1	3.05243
FOXO3	1.17641				IL17RC	3.05229
RBMX2P3	1.17589				RCCD1	3.05191
TTC30A	1.17584				FAM83G	3.05132
LRAT	1.17547				DNAH17	3.05083
RP11-1023L17.1	1.17474				AIRN	3.05076
METTL7A	1.17436				LGALS3	3.04971
RALGPS2	1.17415				TTC16	3.04885
PRND	1.17355				SNX22	3.04883
ARHGAP28	1.17241				FAM109A	3.04858
MID1IP1	1.17227				ROBO3	3.04851
LRP2	1.1721				RXRA	3.04835
RBMXL1	1.17193				KIAA1161	3.04825
SPECC1	1.17181				IGHG4	3.04784
PKIB	1.17166				ALS2CR12	3.04675
ZNRF2	1.17133				ADAMTS17	3.04547
HEPHL1	1.17111				BTBD7P1	3.04541
NCOA2	1.17101				SLC22A11	3.04459
AC007131.1	1.17073				RPP25	3.04266
KATNAL1	1.16919				FZD5	3.04249
ZBTB18	1.16915				CECR7	3.04064
CNIH3	1.16897				OR8L1P	3.03962
NAV3	1.16811				TNRC18	3.03894
BTN2A3P	1.168				AC092171.4	3.03787
CCNE2	1.16799				SLC25A22	3.0376
RP11-147C23.1	1.16746				MFHAS1	3.03726
CTC-529P8.1	1.1674				OTOP3	3.0364
HECW1	1.16707				KMT2B	3.03631
SEMA6D	1.16682				AOC3	3.03553
WWTR1	1.16655				RPTOR	3.03551
CRYBG3	1.16625				ZNF668	3.03505
ZFHX3	1.16576				OPRL1	3.03398
EYS	1.16563				POFUT2	3.03319
RAP1A	1.16541				LRRTM1	3.03276
RP11-401I19.2	1.16517				RP11-61I13.3	3.03147
TNK2-AS1	1.16434				TTC3P1	3.02994
MYO1B	1.1643				LENG8	3.02976
MRAS	1.16409				TSPAN4	3.02843
DDI2	1.16402				GSTM5	3.02815
RP11-575L7.4	1.16348				KIF4B	3.02431
PEG3	1.16337				VPS37C	3.02378
RALYL	1.1627				CEBPE	3.02347
SOCS4	1.16262				NEUROD2	3.02305
ZNF664	1.16255				PDZD4	3.02214
PLEKHH2	1.16245				ZNF618	3.01967
GPAM	1.16225				HIST3H2A	3.0179
MUSK	1.1618				FOXO4	3.01779
ABCA8	1.16154				RP5-1024G6.7	3.0169
AHI1	1.16094				BAIAP2-AS1	3.01668
RAB30-AS1	1.1603				C10orf71	3.01601
CNTN6	1.15844				FREM3	3.01462
FBXO15	1.15829				PRR19	3.01444
PGM2L1	1.15799				PACSIN1	3.01416
RSBN1	1.15774				LINC01225	3.01365
CYP3A5	1.15766				MUC21	3.01352
MED12L	1.15683				IGLV3-9	3.01164
GFPT1	1.15675				RP1L1	3.01087
LINC01422	1.15553				EME2	3.00645
ZCCHC10	1.15413				PYCRL	3.00605
NID2	1.15345				FBXL8	3.00603
CNOT2	1.15335				LINC01006	3.00593
RHBDD1	1.15325				CRMP1	3.0054
RP11-168O16.1	1.15308				ZNF831	3.00532
ISCA1	1.15235				S1PR3	3.00443
INTS6	1.15235				ATXN7L2	3.00404
HIVEP3	1.15194				GFER	3.00355
GRIK2	1.15124				DUSP7	3.00256
DOCK9	1.15112				NLRP6	3.00081
TYW3	1.15061				CTD-2165H16.4	2.99942
FRMD6	1.15044				CTD-2619J13.14	2.99912
CDCA8	1.15036				MLLT1	2.99829
RP11-392P7.6	1.15036				RP11-1086F11.1	2.99826
FIS1	1.15009				PPP2R4	2.99731
SLC25A38	1.15009				CCND1	2.99671
RAB2B	1.15004				KLHL35	2.99601
LRP8	1.14994				ALS2CL	2.99538
KTN1	1.14962				ZNF575	2.99515
MYBPC1	1.14942				C18orf65	2.99488
WASL	1.14936				POLR3H	2.99415
CREB1	1.1491				DUSP27	2.99283
SNTN	1.14806				IGSF3	2.99208
TPRG1	1.1475				NLRP5	2.99189
CENPN	1.147				KCNH2	2.98999
USP15	1.14513				IGHA2	2.988
GRIA3	1.14306				PLCD3	2.98742
SLC9B1	1.14275				TRIM72	2.98715
KBTBD3	1.14274				TMEM86A	2.98666
CXorf57	1.14203				TCEB2	2.98492
CYB5A	1.14198				MATN1-AS1	2.98488
C7	1.14175				LRRC46	2.98232
NDC80	1.1414				KCNK12	2.98219
CCNB2	1.14136				CX3CL1	2.97924
OR51N1P	1.14114				DKFZp434J0226	2.97916
COQ3	1.14113				BATF2	2.97826
NDUFC1	1.14044				CTD-3222D19.4	2.9775
ZNF181	1.13954				NLE1	2.97737
FRAS1	1.13913				ABCA2	2.97446
YTHDC2	1.13858				HAP1	2.97106
RP11-902B17.1	1.13839				PUSL1	2.97082
TMTC2	1.13674				RP3-395M20.8	2.97019
PKD2	1.13643				LINC00689	2.96941
CRADD	1.13567				LZTS2	2.96694
HDAC1P2	1.13553				MAB21L1	2.96459
DENND4A	1.13543				RP11-598F7.4	2.96377
ROR1-AS1	1.13522				SIRT6	2.96269
FAM46A	1.13489				BRF1	2.96203
ZBTB38	1.13432				TTC30B	2.96156
KIAA1715	1.13431				RBFOX3	2.96098
SERPINI1	1.13414				C8orf82	2.9599
LINC01492	1.13272				PPP1R16A	2.95912
FRK	1.13233				SPRY3	2.95836
TRIM2	1.13197				IL4I1	2.9575
DUSP10	1.13178				C19orf35	2.95703
GPM6A	1.13174				DCAF15	2.95672
RP11-159G9.5	1.13075				LPHN1	2.95652
EGR3	1.13031				IGHV1-46	2.95534
SH2D4B	1.13026				KB-1732A1.1	2.95513
CLCN4	1.1297				NWD2	2.95417
DNAH11	1.12952				EPB41	2.95354
GRIK1	1.12872				KIF4A	2.95323
FAM157C	1.12838				PRR34-AS1	2.95216
PTPRD	1.12743				OPTN	2.95211
HECW2	1.12704				CYHR1	2.9497
ZNF726	1.12689				LINC00092	2.94965
RMST	1.12679				IGLL1	2.94906
TRMT10A	1.1265				RP11-473M20.5	2.94851
FUT8	1.1259				CLDN23	2.94849
MID1	1.12531				WDR81	2.94731
DCAF11	1.12483				LINC01128	2.94643
EIF3EP2	1.12444				MFSD2A	2.94614
RORB	1.12442				EFNB3	2.94546
SERBP1	1.12388				AP000432.1	2.94544
ITSN1	1.12369				AC062029.1	2.94523
MYO3A	1.12315				BPIFB1	2.94502
ADO	1.12283				CTD-2313J23.1	2.94469
STEAP2	1.12269				IFRD2	2.94445
USP43	1.12268				GADD45G	2.94386
PAK7	1.12206				MIIP	2.94198
FRMD4A	1.12168				FOXO3B	2.94183
HDGFRP3	1.12165				LINC00346	2.94079
MICU3	1.12104				RP11-117L5.1	2.9404
WASF2	1.1209				IGLV9-49	2.93869
RP11-981P6.1	1.11981				ADAMTSL4	2.93726
PDGFRA	1.11973				MCF2L	2.93701
AJ009632.3	1.11942				FRMD1	2.93636
ATG2B	1.11894				PRR7-AS1	2.93541
REXO2	1.11839				AC008985.1	2.9346
COX7B	1.11644				PAQR6	2.93209
CLMP	1.1164				RP11-442O1.3	2.93165
GPBP1L1	1.11635				RAB6B	2.93142
PSMD9	1.11605				RP11-680G24.4	2.9312
RUFY2	1.11592				NKAIN1	2.92927
RAD18	1.11575				GPR35	2.9273
CKS2	1.11488				SLC17A9	2.92567
CD274	1.11401				GPR156	2.92519
HBB	1.11394				EPN2	2.92385
L3HYPDH	1.11378				SPHK2	2.92344
NUCKS1	1.11346				ADAT3	2.92202
ST6GALNAC3	1.11195				AATK	2.92197
RP11-113I24.1	1.11148				PCDHA7	2.92157
ZBTB44	1.11143				PSG7	2.92127
PKP4	1.11053				ZNF444	2.92102
PRDM11	1.10865				P2RY11	2.92015
MYO16	1.10819				PVRL1	2.9195
RAB5A	1.10786				SC22CB-109E1.1	2.91911
ARHGAP21	1.10773				RP1	2.91898
SLC4A1	1.10772				SPTB	2.91603
FPGT	1.10741				PPME1	2.91425
ARMCX5	1.10738				DOK4	2.91373
FAM117A	1.10645				PLAGL2	2.91223
PSMF1	1.10576				NOS1AP	2.91173
RP11-131J4.12	1.10533				LFNG	2.91126
PLAC4	1.10474				SLC25A38	2.91056
MEF2C-AS1	1.10467				2019-09-03	2.91015
PAK3	1.10423				SETD8	2.91004
ERCC4	1.10416				CTD-2526A2.4	2.90932
ARHGEF26-AS1	1.10255				MON1A	2.90885
ZNF519	1.10209				IRS1	2.90868
RP11-244M2.1	1.10157				SLC19A1	2.90642
EXOSC4	1.10144				RGP1	2.9055
DMTN	1.10082				CYB5R2	2.90326
ZNF528	1.1002				AQP1	2.90262
LMO7	1.09914				ZBTB7C	2.90171
ITGA2	1.09876				KRTAP16-1	2.90124
KCNJ16	1.09837				ADARB2	2.90017
FGD6	1.09834				EPHA1	2.89948
FAM92A1P2	1.09801				KIRREL3	2.89885
TANC1	1.09689				KCP	2.89815
ACSM5	1.09685				STRA6	2.89801
GRM4	1.09677				RP4-591C20.9	2.8972
BTBD3	1.09611				MYT1	2.89644
RPS6KA6	1.09555				ZSCAN1	2.89475
PLAG1	1.09519				HYAL1	2.89471
MSI2	1.09515				NCOR2	2.89417
RBFOX2	1.09506				THOP1	2.89417
ZNF471	1.09411				PRICKLE2-AS1	2.89388
GLRX2	1.09337				C1orf132	2.89269
NUP54	1.09333				METRN	2.89194
TIGD6	1.09252				GPAT2	2.89173
NRCAM	1.09199				STOML1	2.89172
GPKOW	1.09189				AL133493.2	2.89161
FILIP1L	1.09114				TBC1D3P5	2.89156
OPTN	1.08958				SPA17	2.88945
ART3	1.08954				HAAO	2.88669
COL4A3	1.08948				VASH1	2.8864
UBAP2	1.08946				TRIM67	2.88549
CXADR	1.08897				BMF	2.8847
ZNF217	1.08811				ECSIT	2.88416
RP11-267C16.1	1.08805				C1orf147	2.88382
CMBL	1.08788				ROBO4	2.8832
PGM3	1.08772				ECM1	2.8816
MT-ND3	1.08494				CTD-2653D5.1	2.88073
RP11-148B6.1	1.08427				ZNF707	2.88072
LRRC2	1.08397				RALGAPA1P	2.88025
NPM1P11	1.08348				IFNLR1	2.88009
RAP2C	1.08337				GLI3	2.87784
UQCRB	1.08266				UBE2O	2.87741
NEAT1	1.08228				ATP5EP2	2.87735
EPM2AIP1	1.08205				STAC2	2.87688
FAM208B	1.08181				PCDHB10	2.87619
RP11-521C22.2	1.08177				CTD-3247F14.2	2.87592
FZD3	1.08102				CPTP	2.87583
CPB1	1.08033				IGLV3-25	2.87515
CCDC18	1.08023				BDKRB2	2.87486
TBC1D8B	1.0794				C15orf52	2.87427
DLGAP1-AS2	1.07862				RP11-320M2.1	2.87385
HYOU1	1.07736				SSSCA1-AS1	2.87317
SOCS2-AS1	1.07706				TMPPE	2.87281
ATG3	1.07659				SNX32	2.87171
RTKN2	1.07655				CACTIN	2.87029
FAM47E	1.07492				NBPF1	2.87024
ARHGEF26	1.07489				DMPK	2.86965
KPNA4	1.07455				BTN2A3P	2.86894
FAM96A	1.07435				MMP8	2.8686
RASSF6	1.07408				RADIL	2.86668
RP11-277P12.20	1.0737				HDAC11	2.86417
CDH7	1.07282				KCTD15	2.86345
DNAH8	1.07267				ARMCX4	2.86325
YBX1	1.07139				CNTN2	2.86244
GALR1	1.0696				OPLAH	2.86097
A1CF	1.06958				RP11-23P13.6	2.86042
SLC28A3	1.06804				RGS12	2.86037
MT-ATP8	1.06802				MAPKAPK2	2.85952
AUTS2	1.0679				SAMD14	2.85952
ATXN7	1.06752				ZFP28	2.8591
GATM	1.06531				RP11-640N11.2	2.85786
OTUD6B	1.06528				PLP1	2.85775
ITGA11	1.06379				ETNK2	2.85719
DLGAP1	1.06325				DLX4	2.85693
TMEM33	1.0629				DACT3	2.85658
LNX2	1.06281				PCDHB4	2.85514
PAPPA2	1.06208				SEC14L2	2.85452
TRPM8	1.06194				CYP11A1	2.8539
RP5-1180D12.1	1.06129				RP11-258F1.2	2.85367
CTB-95D12.1	1.06111				MORN1	2.85328
AC011747.4	1.06065				PRLHR	2.8527
ZNF182	1.06047				GPRC5C	2.85048
ELF2	1.05962				VILL	2.85038
MAPK10	1.05866				RP5-963E22.5	2.84985
C1S	1.05844				ZER1	2.84975
RP11-59D5__B.2	1.05808				RGS16	2.8497
PLCL1	1.05785				HOXB3	2.84756
RNF19A	1.05681				MBNL1-AS1	2.84708
CHID1	1.05679				PROX1-AS1	2.84634
LSAMP	1.05645				CLDN19	2.84577
HCFC1	1.05643				CLUH	2.84566
SATB1-AS1	1.05569				SH3GLB2	2.84543
PDHX	1.05474				PTPN21	2.84132
APH1B	1.0526				PHOSPHO1	2.84072
KIFAP3	1.05214				SLITRK2	2.84066
RAB11B	1.05098				FAM163A	2.84021
RP11-283I3.6	1.05037				SPTA1	2.83941
ANKRD34B	1.05021				LGALS4	2.83867
LINC00662	1.05012				SPRED2	2.8382
CFI	1.05007				BAIAP3	2.83811
FGD4	1.04995				PRKAR2A-AS1	2.83779
TMEM45A	1.04991				RP11-710C12.1	2.83732
KLF12	1.04987				XAB2	2.83579
ZMAT4	1.04985				ARFRP1	2.83506
RXRA	1.04967				ZC3H12D	2.83332
GLTSCR1L	1.04936				DDI1	2.83271
LINC00550	1.04906				GNB2	2.83019
MT-RNR2	1.04895				OTOP2	2.82887
CLNK	1.04799				CISD2	2.82707
FITM2	1.04793				PTPRF	2.827
CTSL	1.04791				MEX3A	2.82638
CHN1	1.0477				NR1H3	2.82465
ZBTB10	1.04711				RP11-66D17.3	2.82389
LL22NC03-22D1.1	1.04673				TPGS1	2.82022
ZNF521	1.046				NT5C1B	2.81992
MAS1	1.04554				RP11-805F19.3	2.8198
LDHAL6A	1.04539				NPTX2	2.81954
SEPT7-AS1	1.04351				CDKN3	2.81932
RP11-201E8.1	1.04224				DNM1P47	2.81801
GPATCH2	1.04196				ACSL6	2.81782
ASPH	1.03993				RHAG	2.81712
MZT2B	1.03956				RP11-893F2.18	2.81689
ABHD12B	1.0375				USP27X-AS1	2.81679
DYNLL2	1.03678				KRT18	2.81661
CCNC	1.0366				A2M-AS1	2.81624
KLHL20	1.03635				RP11-259K5.2	2.81605
TOX4P1	1.03596				RP11-613D13.8	2.81549
NOSTRIN	1.0356				VEGFA	2.81541
FAT3	1.03251				NEURL1	2.81523
DNAH5	1.03229				CTB-58E17.1	2.81447
KYNU	1.03222				PROCA1	2.81422
NCKAP1	1.03214				MYCN	2.81215
UBA6	1.03097				COL18A1	2.80926
GRIP1	1.03057				FCN3	2.80723
STX18-AS1	1.03041				CHRNB2	2.8072
FHIT	1.0304				CHRM1	2.80708
PCTP	1.03014				ARHGEF18	2.8064
E2F4	1.0298				SPATA2L	2.80624
ZKSCAN8	1.02803				CTU2	2.8044
ATP11C	1.02802				CTD-3074O7.5	2.80436
CD180	1.02788				ENKD1	2.80383
SCFD1	1.02777				GLI4	2.80332
PAWR	1.02752				JPH4	2.80294
MYCBP2-AS1	1.02678				GS1-124K5.9	2.80246
CAV2	1.02646				TMEM158	2.80108
TMCC1-AS1	1.02612				GRASP	2.80107
PRR11	1.02515				FLCN	2.79987
VBP1	1.02376				GDF7	2.79832
CTC-303L1.1	1.02349				AGAP1	2.79744
PCDH20	1.02316				TRPM2	2.79546
PLD5	1.02303				CHST10	2.7951
PTS	1.02212				TBC1D17	2.7942
MED13	1.0217				RP11-295H24.3	2.79359
AMPD3	1.02047				COL2A1	2.79353
RP11-344E13.4	1.01984				ST8SIA3	2.7934
RGS22	1.01915				ZNF768	2.79326
TDG	1.01877				TSPAN7	2.79139
TTC26	1.01874				BPGM	2.79116
AL022344.5	1.01775				PBX2	2.78912
RPS6KA5	1.01741				PRSS21	2.78912
SERPINE2	1.0167				GPR152	2.78857
AC003991.3	1.01666				PLEC	2.78766
ACSS3	1.01497				SLC14A1	2.78661
DNM3OS	1.01459				RP11-742D12.2	2.78581
ATG12	1.01436				SYT2	2.78494
ABCA13	1.01417				NSMF	2.78392
RP11-334E15.1	1.01373				AC005481.5	2.78301
MARCH6	1.01369				SNAI3-AS1	2.78106
CDH12	1.01313				MAP3K12	2.78105
SLC19A2	1.01306				STK11	2.78075
[truncated: 4,156 more rows]

## Sheet: Table S3
LIN28B correlates			WNT5A correlates			LGALS3 correlates			KLF4 correlates
Gene	Correlation coeff		Gene	Correlation coeff		Gene	Correlation coeff		Gene	Correlation coeff
GPR112	0.823107		RANBP17	0.908474		BPGM	0.92627		TSHZ1	0.79353
ATP6AP1L	0.782176		PDE1A	0.906034		CA1	0.90065		SIPA1L3	0.766708
RP11-752L20.3	0.77653		RPS6KA6	0.900997		MKRN1	0.896233		ZNF740	0.751969
PHACTR3	0.770078		PCDH9	0.897483		BTF3	0.883614		SKIL	0.745026
KIAA2022	0.758987		NEBL	0.889574		EIF1B	0.87583		HIVEP3	0.742484
CHST9	0.750515		SLC12A2	0.888803		BNIP3L	0.871391		SPACA6P-AS	0.741943
FAM71F2	0.750233		SNAP25-AS1	0.888646		CAT	0.861463		TRERF1	0.741884
RIMS1	0.748003		RP11-358D17.2	0.878226		STRADB	0.861101		CDKN1C	0.736588
SARM1	0.744228		PCDHA4	0.878061		MPP1	0.858094		LINC00661	0.726567
ADH1B	0.744221		KCTD16	0.877566		PSMF1	0.857609		ARHGEF10	0.720834
RP11-775C24.3	0.743916		ZNF704	0.876665		RIOK3	0.852044		GAS6	0.719342
TAF1L	0.742533		HOMER1	0.876638		TOP1	0.851965		DLL4	0.700852
FCRL5	0.742113		ARID1B	0.876127		ISCA1	0.84155		USP43	0.70024
CNTNAP5	0.741377		ZNF257	0.875809		THOC7	0.839859		MESDC1	0.69776
RP11-93G23.2	0.739146		LIMCH1	0.874689		SEC62	0.837951		SHOX2	0.694587
STEAP2	0.738971		TSHZ3	0.874388		GABARAPL2	0.837921		SNX18	0.69431
MORC4	0.737647		FAM221B	0.874303		PRDX6	0.833709		RSBN1	0.68885
BAI3	0.735465		DLG2	0.873533		TRAK2	0.832304		CYTH3	0.687579
RP11-475J5.4	0.729584		TSC22D2	0.873196		HBD	0.832293		THBD	0.679439
B3GALT5	0.728897		DSC2	0.872799		RBX1	0.824465		TSPYL4	0.67755
RP1-274L7.4	0.727803		RGS17	0.872056		UBB	0.824225		PGRMC2	0.672897
MAPK10	0.725953		GRID2	0.871275		RPS12	0.820587		FAM229A	0.670582
GALNT13	0.725775		DST	0.870651		SNCA	0.816843		ZNF273	0.670225
CTB-113D17.1	0.722919		Y_RNA	0.870164		DCAF12	0.816592		KLHL28	0.670129
OPN5	0.722386		LINC01579	0.869886		OPTN	0.812407		ZNF319	0.664303
RP11-760D2.5	0.722338		COL19A1	0.869315		SELK	0.809205		TMEM229A	0.661799
ZNF619	0.721506		HDGFRP3	0.868874		ATP5E	0.801444		HDGFRP3	0.661284
XKR4	0.718542		GPR137C	0.868276		RNF10	0.801338		RP11-598F7.4	0.655534
ERVW-1	0.716333		LINC00971	0.86759		CTSB	0.800661		TENM3	0.654844
ZNF334	0.716237		FGF13	0.867349		TPGS2	0.798041		BEND3	0.654264
RP11-359E3.4	0.7148		NRXN1	0.865562		FECH	0.791499		PIK3CG	0.65278
LL22NC03-22D1.1	0.713366		CCDC150	0.865018		MXI1	0.789098		KCNT2	0.649772
ZNF615	0.712903		CLUL1	0.863612		HBG1	0.787495		PCDHA4	0.648992
MTND1P36	0.711241		SUMO4	0.862673		FBXO9	0.787219		CTD-3187F8.14	0.645885
LINC00347	0.710375		MAGI1	0.862212		ST13	0.787086		CDH5	0.643722
ANK2	0.709952		BMP3	0.860799		SKP1	0.784913		LDLRAD4	0.642724
KANK1	0.709261		SYT14	0.860094		GSPT1	0.782917		EFNB2	0.641627
DCLK1	0.707876		PGGT1B	0.859639		ANP32B	0.782167		ZBED6CL	0.641213
EPB41L4B	0.707415		FAM92A1P2	0.859184		ZMAT2	0.779713		KCTD12	0.639586
TRIO	0.706034		SOX11	0.858766		PCGF5	0.777679		ESYT3	0.638696
TRPC5	0.705128		NAALADL2	0.858514		SOD1	0.777296		COL9A1	0.637449
TMEM132B	0.704496		GAN	0.858439		RPIA	0.776347		RP1	0.6371
RP1-101G11.3	0.704078		TMTC1	0.857706		GMPR	0.773851		FEZF1	0.635616
CSRNP3	0.703169		RNASEH2B-AS1	0.857207		FAM46C	0.771031		REM2	0.633585
CTA-544A11.1	0.700565		ST6GALNAC3	0.856475		EIF3J	0.767007		PIGP	0.632026
CTD-2313J23.1	0.700367		MTTP	0.855444		CCNDBP1	0.76553		ZIC5	0.631935
SLC12A1	0.700312		RP11-346C20.3	0.854921		GYPA	0.763323		ZSWIM4	0.628864
ALMS1	0.69919		NF1	0.853913		FGFR1OP2	0.761674		RHOB	0.628162
OPCML	0.699053		ZNF333	0.852909		HBB	0.761133		RANBP3	0.628069
AC105921.5	0.698648		RBM46	0.852701		MAP2K3	0.75743		DHX33	0.627702
RP11-268G12.1	0.698383		ESR1	0.851163		FAM210B	0.752501		SOX9	0.627586
CFTR	0.696095		TMEM67	0.851069		DCAF6	0.746721		MAML1	0.627572
SLCO5A1	0.69481		DGKE	0.851033		FBXO7	0.743705		BCL7A	0.627528
CALML3-AS1	0.693925		ZNF462	0.850599		UBBP4	0.742912		MECOM	0.6267
AC006548.28	0.693272		RP11-976B16.1	0.850577		PIP4K2A	0.739522		ZC3H4	0.626689
NTRK3	0.693209		SCAI	0.85016		HBG2	0.738951		AUTS2	0.622809
SYT16	0.693045		GULP1	0.849401		SELENBP1	0.737908		RP11-357P18.2	0.622284
LINC00900	0.690165		ABCC9	0.84855		PITHD1	0.736145		IGFBP3	0.622239
ST8SIA3	0.689254		PGAP1	0.848056		AC104389.1	0.73566		PHKA1	0.621082
IMPG2	0.688693		CHL1	0.847501		IFIT1B	0.733078		NR2F2	0.620862
KIRREL3	0.68865		KCNQ1OT1	0.847477		CKS2	0.731286		HOXA3	0.620133
AC083843.1	0.688066		NPY1R	0.84716		TERF2IP	0.72986		DCHS2	0.619247
HECW2	0.687884		ALS2CR11	0.846974		NDUFC1	0.729605		SOX11	0.618994
GRIN2B	0.686202		CXXC4	0.846636		YBX1	0.72916		AFF3	0.618754
RP11-508N22.12	0.686169		BMPR2	0.846106		AHSP	0.727949		MNT	0.618512
FEZ2	0.685905		ENAH	0.84549		CCDC176	0.724927		CSMD1	0.618325
IL17RE	0.685344		ERBB4	0.845006		UBE2B	0.724877		ABCB10P1	0.618116
RTKN2	0.684213		EVI5	0.844121		HEMGN	0.72438		CLUL1	0.617284
GABRB3	0.684178		ACVR1C	0.844108		GYPB	0.718833		LDB3	0.616828
NPR3	0.680692		SYCP2	0.842681		CCNI	0.718626		HES1	0.616327
KCNQ3	0.68019		NAALAD2	0.84265		RAB2B	0.717386		MCAM	0.615488
RP11-281P23.1	0.679686		LRRN1	0.842606		SLC2A1	0.716813		MANEA-AS1	0.614707
CACHD1	0.678953		PCCA	0.841884		LINC00570	0.716574		SALL3	0.614655
RP11-295P9.3	0.678704		ONECUT2	0.841849		CISD2	0.716111		TTC28	0.614425
RP11-983P16.4	0.678453		LRAT	0.841512		MMADHC	0.7148		ZCCHC3	0.613148
RP11-766F14.2	0.678322		RBM26-AS1	0.841129		TCEA1	0.71403		METTL10	0.61298
RP11-379F4.4	0.678263		KBTBD7	0.840741		RP11-85G21.3	0.71109		TMEM67	0.612707
PRLR	0.677686		SLITRK5	0.840604		SLC25A38	0.709622		IRX2	0.612235
SLC1A3	0.676522		APTR	0.839966		CR1L	0.709607		EXOSC7	0.611858
RP3-405J10.3	0.675346		ANKRD31	0.838843		MBNL3	0.707833		LHX2	0.611227
DRP2	0.675292		ABCA10	0.838721		NAP1L4	0.707468		GLI3	0.61091
FUT9	0.675123		GALNTL6	0.838147		CMAS	0.70306		CCDC7	0.610377
RP11-39H3.2	0.675108		RP11-63B13.1	0.838079		RHD	0.699872		WASF3	0.609682
RP11-710C12.1	0.67496		PIK3C3	0.837866		UBAP1	0.699176		PBX3	0.607915
RP11-638L3.1	0.674697		COX18	0.837509		OAZ1	0.698794		FAM46A	0.607435
OSBPL10	0.674332		SOX2-OT	0.837412		FAM104A	0.697306		DISP2	0.607241
NME9	0.673544		RGS5	0.83738		KRT1	0.692711		RGS17	0.606708
LAMA4	0.672456		IRAK1BP1	0.835654		DCUN1D1	0.692221		AC133785.1	0.60657
AC105342.1	0.671052		ZFP30	0.83562		FAU	0.691582		FAM92A1P2	0.605143
OMG	0.670374		KIF21A	0.834403		OPA1	0.686857		MTUS2	0.603197
DTNA	0.670189		ADAM22	0.83396		DHX29	0.686608		RP3-466P17.1	0.602172
HECW1	0.669672		KIAA1377	0.833941		RALBP1	0.685271		NDRG1	0.601399
ZNF501	0.667869		SMURF2	0.832956		SLC25A39	0.683788		IRS1	0.601211
CTC-529P8.1	0.667304		RP11-2E11.6	0.832488		RPL38	0.681601		SREBF2	0.601192
AC093642.1	0.667207		SCN11A	0.832367		ARL4A	0.681276		GRB7	0.600905
AC074286.1	0.666206		FLRT2	0.831899		COPZ1	0.68044		TWIST1	0.600247
MAL2	0.666097		ZBTB38	0.830941		BLVRB	0.678789		COL6A4P1	0.599804
GLI1	0.665086		FAM171B	0.830752		OSBP2	0.678169		RP11-976B16.1	0.599374
RP11-113I24.1	0.664473		NHSL1	0.830678		HBM	0.677611		MUM1	0.598941
ACVR2B	0.664296		EYA4	0.830305		ISCU	0.675237		ARID1B	0.598518
PRKAR2A-AS1	0.663043		ENPP1	0.83009		HBA2	0.671117		TTC7B	0.598205
PLCXD3	0.662482		LMO7	0.829867		GUK1	0.671049		RP11-463O9.9	0.597958
CDH8	0.662221		RP11-483C6.1	0.829635		CCS	0.670356		CDK6	0.597259
CLVS1	0.661839		RASAL2	0.829504		BSDC1	0.670354		ERCC6	0.597074
PRKRIRP2	0.661358		LINC00960	0.828945		BCL2L1	0.66927		HOMER1	0.597065
GXYLT1	0.660821		HHIP	0.828879		EPB42	0.66738		GPC5	0.596947
MIPOL1	0.660434		SPAG1	0.828441		GYPC	0.666961		L3HYPDH	0.596528
MYOCD	0.660328		ZIC5	0.828292		GUCD1	0.666498		RP11-407N17.5	0.592734
PPP1R3D	0.659719		MMS22L	0.827774		ARF1	0.666118		KIAA1024	0.592478
SPRY3	0.659673		BNC2	0.827639		EIF2S2	0.665906		LZTS3	0.592392
DKK2	0.659337		PCLO	0.827615		PAGE2B	0.665067		ADAMTSL5	0.592184
SV2B	0.659177		ZNF518B	0.82746		TALDO1	0.663355		LEKR1	0.592034
DLGAP1	0.659063		ZFHX3	0.827308		LAMTOR5	0.662947		NCAPD3	0.591479
CHRM3	0.659051		MSR1	0.826993		EMC3	0.66256		AMOTL2	0.59058
FREM3	0.658948		SYCP3	0.825883		PTGES3	0.661944		LMCD1-AS1	0.590248
FAXC	0.658853		SLC38A9	0.825793		RNF5	0.661691		ASGR1	0.589225
IGSF10	0.658526		RP11-517I3.2	0.824547		GLRX5	0.66041		SGSM2	0.588729
KIAA1958	0.658037		HAPLN1	0.824515		SERF2	0.660077		UBE2E1	0.588306
TTC23L	0.656647		MDGA2	0.823821		GPX1	0.659975		NUPL2	0.587685
RPTN	0.656236		MAP2	0.823421		PPP1CB	0.658578		KB-1507C5.2	0.587498
RP11-430C1.1	0.656146		BCL11A	0.823394		CCDC23	0.656781		MBNL1-AS1	0.587491
FRMD6	0.655551		BCL11B	0.8231		PABPC1	0.656349		CXADR	0.587053
NRXN1	0.65548		PTPRG	0.823099		FAM104B	0.656147		MCCC2	0.584114
RP11-97O12.6	0.655118		ZNF716	0.823096		HEBP1	0.655561		GPHN	0.582772
GRIK2	0.654162		MBTPS2	0.823069		RHCE	0.654433		GALNT9	0.582718
RP11-238K6.1	0.653426		AK4	0.822951		SLC4A1	0.652802		BCL11B	0.581828
ZNF518B	0.652846		NPAS3	0.822533		MYL4	0.650685		MSL2	0.581286
TRDN	0.652351		TNKS	0.821295		BSG	0.650557		PHF6	0.580794
GPR1-AS	0.651159		CSMD1	0.82092		PCBP2	0.65004		SETD1B	0.580779
LARP6	0.650657		HELLPAR	0.820735		ALAS2	0.649622		CTD-2368P22.1	0.580262
UNC13C	0.650272		RP11-406H23.5	0.820418		UQCR11	0.64906		MFRP	0.580193
CTD-2516F10.2	0.649632		RP11-717H13.1	0.819904		UROD	0.648499		RP11-46E17.8	0.580031
PPP2R3A	0.649155		USH2A	0.81983		MOSPD1	0.646626		LINC01579	0.579959
PCLO	0.648337		PCDH15	0.81975		RPLP2	0.643626		EPPK1	0.579853
KCNK3	0.648297		USP44	0.818869		SVIP	0.643433		RUNX2	0.579704
FAT4	0.645933		CXADR	0.81818		UBL7	0.64025		AP001046.6	0.579494
RP1-225E12.2	0.644718		RP3-466P17.1	0.817798		IFT52	0.638638		IRAK1BP1	0.578415
FBN1	0.643813		SPATA7	0.817675		FKBP8	0.637617		CHAMP1	0.578344
BTBD3	0.643583		ASXL3	0.817569		FAM117A	0.636396		OSR1	0.578246
LINC01314	0.643251		GPHN	0.817254		PCTP	0.636311		CYP1A1	0.578049
PROX1-AS1	0.642866		BDNF-AS	0.817154		TSPO2	0.636207		AC011747.4	0.577658
BEND7	0.642708		ARHGAP29	0.81576		VTI1B	0.633789		CASKIN2	0.577524
ARHGEF33	0.642508		RUFY2	0.815588		EID1	0.633286		KIF26B	0.576829
PKIB	0.64175		SPRED1	0.814916		CRIPT	0.633173		MTL5	0.576017
RP11-1193F23.1	0.641367		PLD1	0.814481		YOD1	0.632919		MAST2	0.575067
RP11-560F18.1	0.641189		TMEM65	0.814416		POLR1D	0.6324		ZNF423	0.574991
ZRANB2-AS2	0.640758		PLD5	0.81425		COPS3	0.632014		TNKS	0.574776
HLA-V	0.640475		ARHGEF26-AS1	0.813948		HEPACAM2	0.631571		BICD1	0.574743
AF064858.6	0.640186		CADM2	0.813449		HIGD1A	0.631512		TMEM260	0.574647
RP11-344P13.3	0.639445		GAS2	0.813273		COX7B	0.630477		PKDREJ	0.573328
RP11-61F12.1	0.639377		AC009299.2	0.813247		TCEB2	0.629998		SH3PXD2B	0.572121
FGG	0.639065		KHDRBS3	0.812823		ARG1	0.629936		LSM14B	0.572083
MET	0.638852		SP4	0.81281		MYL6	0.629852		NOG	0.571853
B4GALNT2	0.638025		SKIL	0.812703		SMIM1	0.629828		SHANK2	0.571804
TDRD6	0.637816		AC004053.1	0.812547		ATP5EP2	0.629468		KIAA1217	0.571386
RP11-362F19.1	0.637231		GFPT1	0.812297		SLC25A37	0.629413		MYO1B	0.57122
RP11-90D11.1	0.637129		MKL2	0.812165		PDZK1IP1	0.628294		CHORDC1	0.571059
RP11-192M23.1	0.63682		SLC8A1-AS1	0.811393		HBQ1	0.627206		RP11-2E11.6	0.570909
PPM1E	0.636745		KIAA1024	0.811328		RNF11	0.62526		RAB34	0.570355
PALMD	0.636707		ARHGEF10	0.811203		CTA-363E6.6	0.624715		FAM221B	0.569773
RP11-113E21.2	0.636614		EBF1	0.810749		PNP	0.624608		CTD-2076M15.1	0.56965
PRRG1	0.636018		ADAM32	0.810513		TMEM86B	0.62394		LAMB1	0.569613
ANKFN1	0.636		RP11-334E15.1	0.810355		PIM1	0.62297		TSKU	0.569225
ZNF799	0.635799		RAB21	0.81024		TESC	0.622693		DKFZP434A062	0.569152
PEAK1	0.635531		SNTG1	0.809256		COX17	0.621997		WIZ	0.568187
BDNF	0.635453		MYEF2	0.808768		MRFAP1	0.62034		SPAG1	0.56803
ANO3	0.635332		ZNF678	0.808581		PCMTD1	0.617502		KIRREL	0.567277
PTPDC1	0.634739		AC107622.1	0.808286		ASCC2	0.616884		ID1	0.567246
MYLK3	0.63454		RP11-504A18.1	0.807538		C1D	0.616051		AC145676.2	0.567159
BMP5	0.634266		CDH11	0.807525		YIPF6	0.615195		ETV7	0.566255
DPP6	0.634156		FLJ46284	0.807351		WDR26	0.614213		TP53INP2	0.565961
CHMP1B2P	0.633702		FZD3	0.807042		DCK	0.613242		MTTP	0.565925
FSIP2	0.633375		NOVA1	0.807039		GATA1	0.613123		KRT8	0.56448
OR4A1P	0.633075		TRIM2	0.806898		GPKOW	0.612183		ZBTB18	0.564467
CCDC144NL-AS1	0.632779		RP11-539G18.3	0.806856		ASNSD1	0.610227		GINS3	0.564105
PRKG2	0.631921		ZNF518A	0.806534		GYPE	0.609347		NAALAD2	0.562974
LINC00960	0.631608		PDLIM3	0.806258		THEM5	0.609086		KLHL34	0.561883
NEBL	0.631588		CLLU1	0.805576		TFDP1	0.607427		DOCK4	0.561857
PLCL1	0.631538		RNF103	0.805543		RNF14	0.606129		FZD7	0.56146
RP3-412A9.17	0.631516		ABCA13	0.804737		GDE1	0.604891		SLC16A13	0.560554
REXO1L1P	0.630381		PLEKHA3	0.804597		HIST1H4C	0.603429		CDH4	0.559572
SLC1A1	0.630298		RAB12	0.804299		MPC2	0.601797		GALNTL6	0.559485
SLC22A5	0.630019		IL7	0.80429		USP15	0.598823		TRIM62	0.558973
TMCO5A	0.629914		DCHS2	0.804061		RP11-77H9.8	0.598596		PTPRS	0.558921
VWC2L	0.629503		SNCA-AS1	0.80401		RHAG	0.598418		WNT5A	0.558695
RP11-385D13.1	0.629432		RP11-35N6.1	0.80372		MINPP1	0.598168		P2RY6	0.558509
TMPRSS4	0.629034		KIF3A	0.803526		YBX3	0.595515		TFEB	0.558456
ACVR1B	0.627533		CCDC7	0.803166		REXO2	0.592425		TMCO3	0.55842
OR5BB1P	0.627245		RP11-116O11.1	0.803161		EPB41	0.590957		PTRF	0.557751
TPH2	0.627189		PEG3	0.803141		RAD23A	0.590604		GDAP1	0.557401
RNF152	0.626461		DCBLD2	0.801874		GPX4	0.589703		RNF44	0.55735
LINC00907	0.625719		FAM155A	0.801054		COX6B1	0.589189		SQLE	0.556992
PCSK5	0.62569		FGD4	0.800874		IFI27	0.587838		F12	0.55698
AC009487.6	0.625617		GIPC2	0.800716		JAZF1	0.587579		GRWD1	0.555395
FAT3	0.625154		AC009158.1	0.800406		TBCEL	0.586455		ZNF333	0.555375
EXT1	0.625114		RP11-354P17.15	0.800186		FKBP1B	0.584296		FOXC2	0.554926
AKAP6	0.624824		TTC26	0.799994		PTTG1	0.583794		RGS5	0.554898
CTA-796E4.5	0.624795		PARM1	0.798511		CHCHD2	0.582971		BEAN1	0.554094
SUCLA2P2	0.624777		RP11-407N17.5	0.798381		MFN2	0.582355		SCNN1A	0.553306
AKAP11	0.624494		ITGA1	0.798239		SLC1A5	0.578969		SIAH3	0.553249
ANKEF1	0.624254		ZNRF2	0.798209		HRSP12	0.576988		SLC35F5	0.553185
LINC01105	0.623741		DLC1	0.798098		ATG3	0.576865		CDK5R1	0.553133
RP4-668E10.4	0.623592		HAUS3	0.798096		ITLN1	0.576528		WFIKKN1	0.553016
SLC5A7	0.623398		GABPB1	0.797937		KLF1	0.574938		PRKDC	0.552656
FRK	0.622748		PLCE1-AS1	0.797924		BIRC2	0.574749		DRD1	0.550938
ZNF250	0.622738		SIAH3	0.797912		UBAC1	0.573863		TCHH	0.550448
TEAD1	0.622623		ENPEP	0.797814		KIAA1586	0.570502		SEMA4G	0.55033
PSG11	0.621657		DTNA	0.797407		PFDN4	0.569195		ZDHHC8	0.549501
COL5A2	0.621192		SLMAP	0.797164		FAHD1	0.569047		RAPGEF5	0.548826
ANK3	0.621163		MLIP-AS1	0.797004		ATP5J2	0.565129		MMP28	0.548623
LRP8	0.620467		KIAA1217	0.79696		R3HDM4	0.562892		FBXL12	0.548085
CHRM2	0.620419		ATXN1	0.796929		DMTN	0.562762		CMTM4	0.547997
CTD-2201G3.1	0.620138		PPP2R2A	0.796914		RBM38	0.562395		SLC5A10	0.547784
SRRM4	0.620082		CPLX4	0.796673		HBE1	0.560288		USP44	0.547375
SLC28A3	0.619804		RAB11FIP2	0.796041		HEXIM1	0.55924		LINC00630	0.547296
ASTN1	0.619038		NEUROD1	0.79603		UBE2C	0.55809		ZNF697	0.547218
CACNA1A	0.61899		AF129075.5	0.795978		MAF1	0.557369		DUX4L18	0.546667
AC000123.2	0.618868		INTS6	0.795616		UBL5	0.557231		CUX1	0.546613
RP11-173G21.1	0.618034		TSPYL4	0.795612		FOXO3	0.557132		INO80D	0.546385
DGKH	0.616961		NLGN1	0.795348		RSAD2	0.557019		RP13-977J11.2	0.546365
PRSS16	0.616879		AC007038.7	0.79532		MRPS36	0.556551		CCNJ	0.546192
RP11-30P6.6	0.616635		DOCK7	0.795248		GID8	0.556162		GJA3	0.545945
COL28A1	0.616138		EPHA7	0.795097		POC1B	0.555705		CCDC15	0.545919
ALG10B	0.616132		RP11-379L18.2	0.79455		PRDX1	0.555152		RRS1	0.545616
NR4A3	0.616011		RP11-688I9.5	0.794498		E2F4	0.554385		DLGAP2	0.545379
ZNF774	0.614914		RTKN2	0.793866		CDYL	0.55408		SNHG14	0.545303
AK4	0.614889		MECOM	0.793835		NDUFAF3	0.553416		GNB4	0.545231
FAM150B	0.614878		RPEL1	0.793692		UFC1	0.552836		NF1	0.544841
LINC00643	0.614351		ETV1	0.793585		PRDX5	0.551951		ALG10B	0.544351
LINC01184	0.614317		PIKFYVE	0.793391		SNX4	0.551327		C1R	0.544238
RP5-1107A17.4	0.61412		NPEPPS	0.793288		RANBP10	0.550775		ICA1L	0.544218
CTD-2619J13.19	0.614052		SNHG14	0.792639		HAGH	0.55009		ERCC6L2	0.544116
NTNG1	0.613987		VPS13A	0.792438		HBA1	0.547541		TSC22D2	0.543906
TTC30A	0.613761		GABRB2	0.791956		CDC27	0.546807		YWHAG	0.543556
CAMK4	0.61358		MMAA	0.791823		FIS1	0.545243		SLC1A7	0.543418
MPPED2	0.613538		GPM6B	0.791743		MT1L	0.543772		LRP1	0.543101
TCTE3	0.613285		ABCA1	0.791237		CCNB1	0.543489		SCN7A	0.542807
RASSF6	0.613262		RP11-223A3.1	0.791162		PTCRA	0.541019		LSAMP	0.54252
CDYL2	0.613167		LINC01560	0.790926		PA2G4	0.540288		FGD4	0.542028
TMEFF2	0.61316		CTD-2076M15.1	0.790881		KAT2B	0.534341		LIPT1	0.542015
PRICKLE1	0.613123		RPS4XP5	0.790701		WBP4	0.533784		LMO4	0.54184
ROCK1P1	0.613096		LRRC1	0.79042		CALM3	0.533128		SLC37A1	0.541338
MUC19	0.613042		LSAMP	0.789875		SMIM5	0.532367		ADAMTSL2	0.541079
LINC00838	0.612899		MTUS2	0.789728		ATP5I	0.532121		EPN1	0.540821
EYS	0.61234		SOX9	0.789308		CLIC2	0.531904		PHF21B	0.540491
HLF	0.611745		LIFR	0.78904		ZNHIT1	0.531254		RP11-355B11.2	0.54047
RP11-1220K2.2	0.611589		PSD3	0.788843		PLEK2	0.529308		RAB11FIP4	0.540415
SCD5	0.611531		RP11-475O6.1	0.788823		ABCC13	0.527821		MT-TR	0.540305
DMD	0.611518		STARD4-AS1	0.788677		GABARAP	0.527672		CCND1	0.540189
L3MBTL1	0.611281		NHLH2	0.788628		WASF2	0.527473		BBC3	0.540122
MYOZ2	0.610732		GLDN	0.788407		JTB	0.526316		SPSB1	0.539932
CASC2	0.610508		SCIN	0.788355		SAMD9	0.526115		STARD4-AS1	0.539823
SLC26A4-AS1	0.610247		RP11-362F19.2	0.787713		FTLP3	0.526059		SKIDA1	0.539775
ANKRD26P1	0.610093		CADPS2	0.787699		USP7	0.525097		RP11-700H6.1	0.539414
HELLPAR	0.609663		RUNX2	0.787193		ATG14	0.525078		SUPT20H	0.539386
DUSP16	0.609403		FGF14	0.787056		NRGN	0.522528		KLF9	0.539233
STIL	0.608737		RPS6KA5	0.786655		ASNA1	0.521798		RP11-390E23.6	0.538778
ZSWIM5	0.608699		ANKAR	0.786224		MARCH8	0.520292		APTR	0.538335
NPAS3	0.608691		ACTBL2	0.786025		UBE2O	0.519218		PLS3	0.538162
CALCB	0.608486		PAPPA	0.78525		PIP5K1B	0.518246		EFCAB1	0.5379
MUC16	0.608443		CTD-2314G24.2	0.785219		CD59	0.516741		KATNAL1	0.53789
ALOX12P2	0.608264		PHLDB2	0.784539		TMCC2	0.516721		FGD6	0.537249
RP11-314P15.1	0.607953		ZNF583	0.78445		TRIM10	0.514456		UBTFL9	0.537178
NPY2R	0.607926		CCNJ	0.784369		EIF3K	0.511235		GPR124	0.537014
FITM2	0.607509		TENM3	0.783778		SMIM24	0.509731		PIGU	0.536845
XCR1	0.607413		DIAPH3	0.783635		ASF1A	0.509285		PCDHB13	0.536623
RP5-991G20.1	0.607252		LINC01111	0.783525		PRDX2	0.509002		COX18	0.536221
VGLL3	0.606883		TTC21B-AS1	0.783341		AP2M1	0.507739		DUOX1	0.536029
GRHL2	0.60632		AC008067.2	0.783238		RAB30-AS1	0.507551		ZNF704	0.535976
TRPM8	0.606105		DMD	0.78321		RPS11	0.507497		NFE2L1	0.535613
SLC30A8	0.60597		MYO1B	0.783139		CPOX	0.506374		PDE11A	0.535537
TMEM200C	0.605952		RUNDC3A-AS1	0.783046		MFSD2B	0.505184		SMAD6	0.535449
RP11-437J2.3	0.605815		CSMD3	0.782872		POLR2I	0.504866		FZD4	0.535442
GRID1	0.605368		SLITRK2	0.782802		HMBS	0.503466		ZMIZ1	0.535407
NTRK2	0.605268		SCN7A	0.782724		TRIM23	0.502032		TDG	0.535358
LINC01516	0.605247		CAMK2D	0.782048		UBXN6	0.501678		AKR1D1	0.535261
ZBTB10	0.605211		FAM150B	0.781896					SOCS4	0.534828
PLAC4	0.605178		CTD-2123J17.2	0.780958					ONECUT3	0.534579
ZNF528	0.605017		FEM1C	0.780751					TSHZ3	0.534358
ARHGAP29	0.604859		PRND	0.780556					AJUBA	0.534355
CPLX4	0.604652		RP3-428A13.1	0.780313					HOXA10	0.534247
URB1	0.604603		TMEM33	0.780167					AMZ1	0.534154
CCDC158	0.6046		MAP9	0.780139					ARHGEF11	0.534141
LHCGR	0.604568		NR2F2	0.779881					FASTKD1	0.533965
AADACL3	0.604519		DEPDC1-AS1	0.779794					MAPK12	0.533837
LINC01452	0.604145		LINC01492	0.779716					ATP10B	0.533703
AOC2	0.60364		LINC01320	0.779658					PASK	0.533421
KHDRBS3	0.603589		XKR9	0.779555					ZBTB38	0.533308
KBTBD3	0.602854		PABPC5	0.779221					RP11-717H13.1	0.533188
RP1-5O6.6	0.602795		LYRM7	0.779204					KCNQ1OT1	0.532482
RP11-109D24.1	0.602523		CACNA2D1	0.778997					CTIF	0.532347
RP11-403N16.3	0.601743		RP11-401I19.2	0.778958					ZNF462	0.531881
RP11-244M2.1	0.601489		RP11-100L22.1	0.778581					ATP13A1	0.531877
RNF217	0.601401		KRT222	0.778536					RP11-401P9.5	0.531521
RP11-76I14.1	0.601377		LMCD1-AS1	0.778489					LZTS2	0.531206
PLEKHD1	0.601341		RP11-467L19.14	0.778465					PRND	0.531027
RP11-576I22.2	0.601245		C1QTNF7	0.777835					MARCKS	0.530795
APBB2	0.601142		RP11-336F14.1	0.777773					MSI2	0.530663
NPAP1	0.600868		CDH2	0.777771					MAP3K11	0.530405
RP11-203B7.2	0.600815		TMEM229A	0.776782					RREB1	0.530299
COL4A4	0.600293		RP5-968D22.1	0.776584					EML3	0.52965
AC098617.1	0.600051		CFH	0.776202					PEX5L	0.529184
MXRA7	0.599968		HAS2	0.776081					NAP1L3	0.52882
AC093590.1	0.599887		RP5-836J3.1	0.775305					GPR133	0.52836
GRIN3A	0.599548		ALG10B	0.775209					RP11-358D17.2	0.528248
PON1	0.599022		AOX3P	0.774583					GBP1P1	0.528097
HS3ST1	0.598998		TMEM106B	0.774376					SLC9A3P3	0.527868
RGAG1	0.598916		GJB7	0.774316					HRH3	0.527766
CD164L2	0.598742		RP11-278J20.2	0.773996					AP3D1	0.527616
RP11-861E23.2	0.59795		B4GALT6	0.773771					DLEU7	0.527579
TMPPE	0.597944		PPP5D1	0.773653					RP11-336N8.1	0.527279
RERE	0.597361		PAK7	0.773494					PSD3	0.52711
CTD-3247F14.2	0.597138		SHOX2	0.773405					ZNF407	0.527012
PCDH15	0.597048		FIGN	0.77312					TMEM33	0.526888
A1BG	0.596821		SPAG9	0.773059					SLITRK5	0.52604
SLC22A8	0.596516		UBA6	0.772947					TPRN	0.525955
RP11-287D1.2	0.596307		CHORDC1	0.772884					ZNF726	0.524781
RP11-108B14.5	0.596207		GDAP1	0.772664					SYCP3	0.524582
GABRB2	0.595934		LHX2	0.772634					SEC23A	0.524577
ATXN1	0.595892		TMEM260	0.772613					CDC42BPA	0.524349
APCDD1L-AS1	0.595737		PM20D2	0.772127					ARID2	0.523806
WSCD1	0.595395		IRX2	0.771754					G3BP1	0.523739
CALN1	0.595169		SRGAP2C	0.771601					RP11-567M16.1	0.523583
SEMA3A	0.595089		ERCC6	0.77145					ITGA11	0.523557
PSMC1P11	0.594865		PVRL3	0.771303					MECP2	0.523251
CLDN1	0.594252		AP4S1	0.770231					SLIT3	0.522994
RP11-382E9.1	0.594006		FGD6	0.769703					GFPT2	0.52287
ZNF19	0.593872		CLDN1	0.7697					CTC-479C5.10	0.522255
LINC00276	0.593694		SEMA3A	0.769595					TRPM2-AS	0.522209
DSPP	0.593316		COL21A1	0.769467					SHH	0.522119
WDR27	0.59331		THSD7A	0.769389					RAB11FIP5	0.522043
TNFRSF13C	0.592718		TMEFF2	0.768842					RAX2	0.521966
USH2A	0.592521		RBM26	0.76875					AC025165.8	0.52195
RP11-159D12.10	0.592511		DNAH5	0.76853					TMEM169	0.521731
CHAMP1	0.592455		SEC63P2	0.768481					BCL2L2	0.521317
CTC-459F4.1	0.592117		DGKB	0.768393					FLT4	0.521251
SNTN	0.591848		ERCC6L2	0.768189					DSC2	0.5211
ERICH3-AS1	0.591827		LRRTM4	0.76779					SCN11A	0.52066
PCDHGA6	0.590737		TENM1	0.767735					NPEPPS	0.520347
SOCS7	0.590598		PRKG2	0.767658					RP11-775L16.1	0.520291
RP11-809N15.3	0.59059		SGCE	0.767169					PVRL3	0.520188
CYP1B1-AS1	0.590308		CYLC2	0.76666					RP4-734G22.3	0.519942
CCDC144CP	0.589882		TRPC3	0.766472					RP11-359E3.4	0.519851
DOCK7	0.589843		PLEKHH2	0.766395					PKP4	0.519845
RP11-17P16.1	0.58955		RASSF6	0.766273					ELN	0.519613
ZNF449	0.589513		SCN2A	0.76614					ANKRD35	0.519418
TMEM178B	0.589303		RP1-209A6.1	0.766135					PRDM8	0.519314
PRTG	0.589095		PREX2	0.766032					ATXN1	0.51919
FAM155A	0.588972		HMGCS1	0.765795					NACAD	0.518973
STXBP4	0.588857		RP11-171I2.1	0.765431					RIN2	0.518925
ERICH3	0.588584		TPH1	0.7653					SUMO4	0.518902
MAN1C1	0.588533		RP11-95O2.1	0.765238					RP11-958N24.2	0.518776
AC104623.1	0.588282		LUZP2	0.765134					ZNF835	0.518616
PPP1R13B	0.588238		SCHLAP1	0.7651					FNDC3B	0.518581
KIAA1549L	0.587726		PIAS2	0.764869					ATP1A3	0.518566
ALS2CR11	0.587569		GALK2	0.764772					PKP3	0.518503
SPATA7	0.586709		KCTD1	0.764031					RP11-63B13.1	0.518451
RP11-283I3.6	0.586549		FCRL4	0.763855					RP11-362F19.2	0.51845
AC015849.16	0.586546		UACA	0.763607					DUSP8	0.518337
LINC00901	0.586319		METTL25	0.763502					BMP4	0.518289
ZFYVE26	0.586312		ELAVL2	0.763451					ZNF516	0.518181
ZDHHC11	0.585935		NUPL2	0.762949					RBMXL1	0.518156
ZNF549	0.585926		SERPINI2	0.7626					KCNC4	0.518075
LGR4	0.585915		PDE11A	0.762578					CCDC43	0.517633
RP11-142E9.1	0.585866		NNT-AS1	0.762303					HIP1R	0.517307
LMTK2	0.585648		PAPOLG	0.762207					SLIT1	0.517158
EFCAB5	0.585334		SNAPC1	0.762093					PHRF1	0.517107
UNC45B	0.585291		NEK5	0.762008					RGS11	0.517097
PDZRN4	0.585203		HAL	0.761919					PCDH9	0.516465
CTC-251D13.1	0.585094		AC018717.2	0.761636					PDIA2	0.515805
PCDH9	0.584774		GRIK2	0.761635					ATP2B3	0.515642
DLG2	0.584729		STK3	0.760957					BCL11A	0.514987
SLC7A11-AS1	0.584341		ANKRD26	0.760925					ALDH1A3	0.514818
FARP1	0.584052		SPIN4-AS1	0.760613					CXXC4	0.514753
TSPAN11	0.584036		PTPRK	0.760182					ADAMTS7	0.514701
PURB	0.583786		BAG4	0.760164					CAV2	0.514527
AC093627.10	0.583734		RNF217	0.75992					UBE2Q1	0.514447
ALKBH6	0.583434		AMDHD1	0.759714					PTX3	0.514123
AKR1C1	0.583237		ZCCHC4	0.759699					DHH	0.514062
CSMD3	0.582622		ADAMDEC1	0.759294					TMEM201	0.513962
CTD-2351A16.1	0.582568		MYO9A	0.759287					ATP8B2	0.513786
DNAH14	0.582545		SLC24A2	0.759242					KB-1208A12.3	0.513743
CDH26	0.582266		RP11-282K24.3	0.758498					SYDE1	0.513739
KYNU	0.582203		HMGB3P17	0.758199					GPR116	0.513371
NOVA1	0.582131		PRRC1	0.757945					ATOH8	0.513346
TMEM169	0.582065		SALL3	0.757498					DNAH5	0.513342
RP11-907D1.3	0.58192		ZNF252P	0.757279					NANOS1	0.51323
RP11-651L5.3	0.581688		SIN3A	0.757136					DBNDD1	0.513062
IQCC	0.581679		STXBP4	0.757119					USP6	0.51306
ATP10B	0.581468		MIR124-2HG	0.756696					SCAI	0.512719
FAM35CP	0.581219		FUT9	0.756469					DUSP10	0.512447
FAM69C	0.581014		NEB	0.756201					CACNA1C	0.512412
AMER2	0.58095		PCDH20	0.75617					GAS2	0.512233
CLNK	0.58067		RMDN2	0.755839					TMEM136	0.512097
LINC01232	0.580666		RUNDC3B	0.755743					HPS6	0.511995
SNHG14	0.580506		SATB2	0.755381					RP11-196B3.2	0.511875
GJB7	0.580357		AC011747.4	0.755014					COL25A1	0.511802
CYP3A5	0.580278		TARID	0.754992					FLRT1	0.511656
IGIP	0.580165		GBP6	0.754829					KAZN	0.511444
LINC00086	0.57995		ADAMTS5	0.754614					GAS1	0.511052
HMCN1	0.579867		LCORL	0.75449					RP11-537H15.4	0.510934
PTGFR	0.579827		RP11-145G20.1	0.754455					SEMA4C	0.510674
AC104820.2	0.579526		YTHDC2	0.754241					KBTBD7	0.510032
PODXL	0.57944		PURB	0.753772					EMP1	0.509752
LDHAL6CP	0.579419		ARHGAP5	0.75375					TPBG	0.509744
NKD1	0.579276		RP11-933H2.4	0.753723					AC009158.1	0.509566
RP11-627G23.1	0.5783		FASTKD1	0.753706					SLC27A1	0.509452
UGT3A1	0.577932		TTC28	0.753002					CRB2	0.509447
RP11-267N12.1	0.57766		RP11-16E18.3	0.75296					SEC63P2	0.509362
RP11-306B9.1	0.577546		KCNT2	0.752804					PRRC1	0.509037
FBXL21	0.577423		TM4SF18	0.752715					CD248	0.508929
LRRN1	0.577364		SNX6P1	0.752457					MC5R	0.508915
SCIN	0.577229		SPOCK3	0.752077					NUPR1	0.508879
GRIN2A	0.576986		TNRC6B	0.751907					ZCCHC24	0.508755
CRHR1-IT1	0.576428		FSD1L	0.751669					TUSC1	0.508671
VWDE	0.576381		RP3-399J4.4	0.751418					HAL	0.508458
BCORL1	0.576344		STRN3	0.751341					GPR20	0.508374
RP11-85B7.2	0.576251		MPDZ	0.751					BAHD1	0.508338
ESRRG	0.576082		MSI2	0.750897					TANC1	0.508067
ABCA13	0.5759		ZMAT4	0.750415					DST	0.507841
SIAH3	0.57566		MIR99AHG	0.750367					NOTCH3	0.507213
TEX15	0.575483		SSFA2	0.749654					RP11-13K12.2	0.507038
RAPGEF4	0.57534		PLAG1	0.749363					NABP2	0.50703
CYP2B6	0.575246		FMR1	0.749311					THUMPD2	0.507
NPNT	0.575141		RP11-359E3.4	0.749298					PALM	0.505962
TCERG1L	0.574993		TRHDE	0.749275					MORN2	0.505079
AC108142.1	0.574667		RUNX1T1	0.74911					CDKN2B	0.505077
RP11-500G22.5	0.574616		PPP4R1L	0.748602					MGAT5B	0.505057
PAX1	0.573745		MTMR7	0.748568					P4HTM	0.504989
OR6K3	0.573608		PHF6	0.74847					GLDN	0.504856
KCNK10	0.573163		FNDC3B	0.748439					RP11-74E22.8	0.504826
SLCO1A2	0.573093		MSL2	0.748148					ROBO1	0.504623
VSTM2A	0.572638		RP11-285J16.1	0.747886					ZDHHC14	0.504526
THSD4	0.572567		UGT2B15	0.747736					PTK7	0.504501
KLHL4	0.57252		GPATCH2L	0.747301					MMP17	0.504402
LRRC53	0.572035		ELAVL4	0.747075					WNT7B	0.504336
SLIT3	0.571759		GLIPR1L2	0.746481					CRIM1	0.504258
ZNF623	0.571454		FAM46A	0.746419					TNRC18	0.504211
TPT1-AS1	0.571404		RP4-603I14.3	0.746224					RP11-379L18.2	0.504116
SHROOM3	0.571378		AF127577.11	0.746093					RP11-223A3.1	0.50408
ERCC4	0.57112		AC083843.1	0.746077					DACH1	0.5039
CD274	0.571025		TPRG1	0.745875					LRP3	0.503809
ZNF181	0.571006		PTPRQ	0.745784					ZBTB46	0.503764
OR8L1P	0.570881		RP13-192B19.2	0.745517					ANKS3	0.503491
CASC15	0.570705		BDP1	0.744696					PRRG3	0.503483
ZNF662	0.570703		RFX6	0.744607					FAM150B	0.503267
AC015849.15	0.570646		FOXC2	0.744283					RP11-760D2.11	0.50307
RP11-70L8.4	0.570637		ZRANB2-AS2	0.743984					CCDC71L	0.503055
RP3-323A16.1	0.57037		ARID2	0.743621					RP4-751H13.7	0.502947
GABRA3	0.570361		ENOX1	0.743265					PLEKHG5	0.502833
GREM2	0.570347		LINC01415	0.743053					SNAP25-AS1	0.502803
MID1	0.570315		AUTS2	0.743004					ZNF154	0.50277
ACOX2	0.570037		PEX5L	0.742929					LINC00662	0.502764
LINC01422	0.569915		DENND1B	0.742587					MT3	0.502735
PRICKLE2-AS1	0.569899		AC007163.3	0.742465					SSTR5-AS1	0.502655
LINC00925	0.569593		AGMO	0.742294					GPR37L1	0.502426
TBC1D30	0.569565		LINC01473	0.7421					LRFN1	0.502377
LINC00837	0.569498		RP11-363G15.2	0.742077					EXTL1	0.50183
FAT1	0.569208		RP11-288C18.1	0.741515					ALPI	0.501557
AC073043.1	0.568807		SERPINB13	0.74139					CTD-2014B16.3	0.501343
RPH3AL	0.568619		EIF4E	0.741296					ADARB1	0.501282
MAB21L1	0.568449		LINC00547	0.741162					FSD1L	0.501152
NRSN1	0.568407		ABCD3	0.740366					GTPBP3	0.500977
RP11-398E10.1	0.56827		KDM4C	0.740262					LINC01451	0.500926
CD276	0.568247		CTD-2074D8.1	0.740208					RP11-848P1.2	0.500725
RP11-526D8.7	0.568141		RP11-295I5.3	0.740127					MEX3A	0.500604
PLEKHH2	0.567825		ATXN7	0.739743					GPR179	0.500589
ZNF678	0.567802		SREK1	0.739046					KIAA1377	0.500359
MUC22	0.567777		EXOC6	0.738997					RGS12	0.500337
RP11-89K21.1	0.567607		BICD1	0.738909					SLC35G3	0.500324
ZNF462	0.567353		FRY	0.738468					PPP2R2A	0.500267
CADPS2	0.567153		FEZF1	0.738125					ECM2	0.5002
RP1-309I22.2	0.567046		TRERF1	0.737985					MTF2	0.500116
MPDZ	0.567011		RP11-348J24.2	0.73798
PSPN	0.566979		COL25A1	0.737936
PRNT	0.566784		ZDHHC21	0.737661
PCYOX1L	0.566535		PABPC4L	0.737236
RALGPS1	0.566312		CFAP69	0.737136
EGR3	0.56624		WWTR1	0.736914
RP11-177H13.2	0.566046		CTD-2307P3.1	0.736161
AC092881.1	0.566037		TWIST1	0.736076
ZNF831	0.565938		DNAH8	0.735968
FMO2	0.565845		OTUD6B	0.735636
ACSS3	0.565731		DGKH	0.735598
GALNTL6	0.565682		RP11-63E9.1	0.735519
GRM3	0.565353		DNAJC24	0.73526
DCSTAMP	0.564998		SOX5	0.735042
RP11-277P12.20	0.564364		TRPM3	0.734945
MSR1	0.56427		UNC13C	0.734854
MAPKAPK5P1	0.564071		CTAGE5	0.734513
ZEB1-AS1	0.56383		LINC00621	0.734297
ZNF687	0.563562		DCDC1	0.734167
CCDC168	0.563405		CTD-2311M21.3	0.734107
PTPRO	0.563348		STXBP6	0.734036
NPAS2	0.563307		RSBN1	0.733892
LUM	0.563197		GRAMD3	0.733871
ZNF287	0.563065		EFHC1	0.73357
ANKRD36BP2	0.563042		SUPT20H	0.73345
LINC00910	0.562857		POF1B	0.733224
RP11-361H10.5	0.562687		CSMD2	0.732354
LRCH2	0.562504		DPP4	0.732324
TNFRSF11A	0.562116		CHODL	0.731498
RP11-74M13.4	0.56211		ESRRG	0.731242
LINC00504	0.561967		REEP3	0.730801
LINC00906	0.561713		NELL1	0.730735
TSIX	0.561695		SNX16	0.730722
TMCC1-AS1	0.561354		SPACA6P-AS	0.730296
SIK2	0.56069		MID1	0.729365
NR1I2	0.560346		FHIT	0.729068
MUC4	0.560237		MAEL	0.728718
CABLES1	0.560172		CRIM1	0.728108
LIFR	0.559984		LL22NC03-22D1.1	0.728023
CCDC141	0.559879		SLC8A1	0.727384
TCTEX1D1	0.559832		SSPN	0.727301
LRRTM1	0.559624		THUMPD2	0.727134
AC007740.1	0.559507		EMP1	0.726246
RGS4	0.559368		MIPOL1	0.726191
IQSEC3	0.559267		PDS5B	0.726189
RP11-690I21.2	0.558967		DLEU7	0.726026
COX18	0.558964		ANGPTL3	0.725153
PSG1	0.558554		ZC3H6	0.724051
NOD2	0.558464		RP11-438B23.2	0.723877
ELOVL2	0.558266		ZYG11B	0.723494
DNALI1	0.558096		ZFX	0.723342
IL1R1	0.5577		PRTG	0.72282
LINC00890	0.55766		SGMS2	0.722625
DLGAP1-AS5	0.557591		LINC01297	0.721932
PLEKHA6	0.557388		DOCK9	0.721563
ANKRD50	0.55728		AHI1	0.721437
CYP19A1	0.556876		FREM3	0.720954
BTBD19	0.556342		LINC00401	0.720841
UBAP1L	0.556068		AADAC	0.720051
GPRC6A	0.55597		NEDD1	0.719719
TRIM16	0.555946		RP11-113I24.1	0.719706
NLN	0.555919		CPNE8	0.719072
RP11-1E4.1	0.555747		STRBP	0.719043
CHSY3	0.555694		ECM2	0.719041
FBLN7	0.555591		TEX15	0.718918
KCNC2	0.555428		LINC01184	0.718639
SCAI	0.554182		CTD-3187F8.14	0.717982
ST18	0.554042		ARHGAP28	0.717735
PAX9	0.55315		KCTD12	0.717716
TRDMT1	0.552857		CCDC43	0.717202
LIFR-AS1	0.552854		SLC13A1	0.717178
HEPHL1	0.552772		IL1R1	0.716831
TCHHL1	0.552542		RP4-666F24.3	0.716725
TTC26	0.552435		FAXC	0.716076
GPR98	0.552406		CEP128	0.716025
HDX	0.552176		SEMA6A	0.715936
SGMS2	0.552117		ITPR1	0.715762
RP11-734K2.4	0.552068		CDH19	0.715748
TTN	0.551776		PRIM2	0.71514
SLC2A11	0.55171		RAP2C	0.714613
TSPAN19	0.551602		RICTOR	0.714187
RP11-10O17.1	0.551555		BRWD3	0.714148
PLAG1	0.551438		ANXA10	0.714139
FAM186A	0.551284		RP11-386G21.1	0.714111
SMG6	0.551243		ZNF280D	0.713861
PCDHGB8P	0.551023		RP11-43A1.1	0.713844
NR2F1-AS1	0.550613		PPP2R3A	0.713826
RP11-292D4.4	0.550509		CDK6	0.713125
AC008985.1	0.550338		RP11-643G5.2	0.713102
TESK1	0.550249		COL9A1	0.712715
CADM2-AS1	0.550151		TRAK1	0.712633
CNR1	0.550017		RP11-131K17.1	0.712522
XIRP2	0.549794		MED13	0.712495
RP11-1217F2.9	0.54979		MAGI3	0.712451
SEZ6	0.549721		HDAC9	0.712395
EIF3EP2	0.549502		CNKSR2	0.712
LRAT	0.549416		MPP6	0.711988
LRRC37A6P	0.54928		XKR4	0.711838
RP11-1134I14.8	0.549228		PKD2	0.71173
KITLG	0.548974		CDH12	0.711435
AC018717.2	0.548591		DNM3OS	0.711426
LINC01268	0.548565		SQLE	0.711136
ZNF557	0.54854		GNB4	0.711037
CHRNB4	0.548532		ROBO1	0.710514
TMTC1	0.548325		PCSK2	0.708664
TARID	0.5481		KLHL28	0.708367
HIF3A	0.548048		FRYL	0.708158
NCKAP1	0.547579		CAPS2	0.708091
AQPEP	0.547537		KYNU	0.708018
CTA-125H2.2	0.547454		AC073055.2	0.707878
LMCD1-AS1	0.54737		PLS1	0.70763
PLD1	0.547117		NECAB1	0.707436
BATF2	0.547094		UGT8	0.707034
MTMR7	0.547083		REPS1	0.706935
RP4-663N10.1	0.546807		MED13L	0.706528
ESR1	0.54641		CADM1	0.706386
SHPRH	0.546188		PGM5	0.706107
GAN	0.546085		RAD17P2	0.70588
THNSL2	0.546058		KHDRBS2	0.705598
RP11-513O17.3	0.545583		NEK10	0.705517
ZDHHC14	0.545211		CCDC34P1	0.70541
FANCC	0.544994		RP3-428A13.2	0.705176
SLC38A11	0.54492		ITGA11	0.70484
MESTIT1	0.54491		HIVEP3	0.704327
TATDN2P2	0.544725		NCKAP1	0.70411
CR2	0.544682		RP11-356O9.1	0.704101
NXPE1	0.544488		LINC00661	0.703992
RP13-192B19.2	0.544155		KIAA1715	0.703849
KDM5B	0.543579		CNOT7	0.703636
RP11-145G20.1	0.54303		PIGP	0.703357
CPB1	0.542874		GPAM	0.703208
RP11-379B18.5	0.54265		AMIGO2	0.703207
GMNC	0.542376		NTRK2	0.702576
RP11-271K21.12	0.542255		GKAP1	0.702365
ADAM20P2	0.542161		FAM208B	0.702297
SLC7A14	0.542133		TMEM168	0.70227
LMLN	0.541936		MEMO1	0.702259
MAP3K9	0.541869		AFF3	0.702205
RP11-383I23.2	0.541771		TANC1	0.702117
GRIP1	0.541768		AKR1D1	0.70202
ZFP28	0.541735		RP11-304C16.3	0.701675
SPEF2	0.541368		FAT3	0.7016
SLC16A12	0.541329		PALMD	0.701329
CTB-102L5.7	0.541067		AASS	0.701325
OR4C6	0.540924		SMAD4	0.70124
RTEL1P1	0.540746		EDEM3	0.699743
ANKAR	0.540736		CCDC26	0.699725
HPCAL4	0.54057		RP5-991O23.1	0.699391
IGF2BP1	0.54055		CTC-303L1.1	0.699363
GPR135	0.540478		SPRY1	0.699355
ASPRV1	0.540348		TMEM209	0.699326
COL25A1	0.540305		RP11-357P18.2	0.699263
CFAP44	0.540292		PTPRD	0.699234
BICD1	0.539938		ST18	0.698885
TIGD6	0.539282		UBTFL9	0.698673
ZNF471	0.539094		SCD5	0.69847
FGD5P1	0.538945		RP11-258C19.7	0.69834
PABPC4L	0.538886		CDYL2	0.698169
LINC01492	0.538762		KLF17	0.698143
DLGAP2	0.538634		PAWR	0.698016
RNASEH2B-AS1	0.538593		RP6-99M1.3	0.697403
CCDC169	0.538558		EXOSC7	0.69737
TTC28	0.538318		SCYL3	0.696809
STAB2	0.537727		RP11-260M2.1	0.696648
RP11-274B18.3	0.537611		RP11-1144P22.1	0.695871
KMT2D	0.537546		NANOGP11	0.695747
LTV1P1	0.537344		GRHL2	0.695721
RP11-933H2.4	0.537343		RP11-871F6.3	0.695721
EHF	0.537337		SCGB2A2	0.695672
CASQ1	0.537227		MPZL2	0.695427
RP11-442O1.3	0.536986		THRB-IT1	0.695344
PRR32	0.536772		RP1-146A15.1	0.695314
SLC24A2	0.536707		BBS9	0.694995
CNNM2	0.536509		RELN	0.694704
CHODL	0.536423		SLC17A8	0.694508
GPR63	0.536142		RP11-806L2.2	0.694012
RP11-78H18.2	0.53601		ACSS3	0.694007
PXDN	0.535751		AC011043.1	0.693828
DNAJC10	0.535541		CTTNBP2	0.693793
DISP2	0.535113		AF131215.3	0.693622
TFAP4	0.5344		CTD-2014B16.3	0.69227
EFCAB12	0.53422		ALDH1A3	0.691459
ENPP1	0.53422		AC009948.5	0.691213
ATXN8OS	0.533992		ZNF827	0.69098
FXYD2	0.533954		RP11-366L20.2	0.690739
KB-1674E1.1	0.533885		RNPC3	0.69061
SYT17	0.533678		GPC3	0.690453
CNTLN	0.533655		LINC00645	0.690309
SRGAP3	0.533644		HIPK3	0.690102
FAM13C	0.533488		NOG	0.689373
COL6A3	0.533432		CTD-2298J14.2	0.689256
SERPINA10	0.533406		SLC35G1	0.688918
ATXN1L	0.532989		OTOGL	0.688805
USP8P1	0.53284		GRIN2B	0.688242
RP11-925D8.3	0.532821		DTWD1	0.687998
NRCAM	0.532498		CTC-529P8.1	0.687928
PLA2G4F	0.532307		ART3	0.687895
DGKK	0.532303		RP11-619L19.2	0.687521
TACC2	0.531892		OSBPL9P1	0.687206
GOLGA6L2	0.531606		SEMA3D	0.687095
PRR26	0.531417		RP11-145P16.3	0.687053
KLF12	0.531099		LINC01091	0.687039
TMEM135	0.531022		DNAH7	0.687032
PCDHGA11	0.530928		PDC	0.686859
RP4-591C20.9	0.530757		RP4-614O4.12	0.686846
VTCN1	0.530454		EPM2AIP1	0.686634
MMAA	0.530375		RP11-766F14.2	0.686162
RP11-141M3.6	0.530352		RP11-277P12.20	0.686073
RP3-468B3.2	0.530346		MBD2	0.685174
PIRT	0.530319		RP11-154D6.2	0.684822
SPACA6P	0.530284		MYOZ2	0.684671
LINC01484	0.530004		SATB1-AS1	0.684295
DOCK9	0.529711		RP11-295H24.5	0.683904
MAS1	0.529608		CBLB	0.683612
POMT1	0.529313		NAV3	0.683187
PTPRG	0.529232		G3BP1	0.682997
ITGA1	0.529117		MST1L	0.682869
ANKRD33B	0.528615		RAPGEF2	0.682688
MRGPRG-AS1	0.528497		PPP3CA	0.682479
KIF24	0.528467		NEK7	0.682277
SOX2-OT	0.528355		USP43	0.682232
SLC41A3	0.528342		AK7	0.68217
CHM	0.528105		TRIT1	0.681797
ST8SIA2	0.5277		ZSWIM2	0.681739
EYA4	0.527545		ZNHIT3	0.681444
RP11-713C5.1	0.527484		RASGEF1B	0.680898
AC011747.4	0.527477		DNAJB14	0.680765
PPP4R1L	0.527146		PIK3CG	0.680448
FAHD2A	0.526779		GCNT1	0.680134
RP11-504P24.3	0.526715		RP4-575N6.5	0.679677
ZNF460	0.52669		BRMS1L	0.679608
CHRNA3	0.526299		OSBPL10	0.679491
RASGRF1	0.52623		CNTNAP4	0.679373
TRPV6	0.526161		ANKRD50	0.679277
KLK10	0.526071		NAA30	0.679198
SLC34A1	0.526022		ITPR2	0.678947
ZNF252P	0.525709		PERP	0.678564
ZFYVE28	0.525704		ID1	0.678546
RP11-243M5.5	0.525591		LINC00907	0.67822
MUC17	0.525519		ZBTB10	0.677732
AP003025.2	0.525502		RP1	0.67725
RP11-359E10.1	0.525465		KCNJ16	0.67706
RP11-588K22.2	0.525294		CDK8	0.676834
SLC5A12	0.52529		KRR1	0.676666
RP4-798A10.2	0.525273		APBB2	0.676466
RP11-55K13.1	0.52524		CTB-95D12.1	0.676325
DTWD1	0.525186		INO80D	0.676315
CCDC26	0.524792		AP000560.3	0.676189
AOX3P	0.524194		RNU2-28P	0.675949
DLEU7	0.524146		LIMD1	0.675203
MTCL1	0.524105		MAD2L1	0.67517
PIAS2	0.524096		CHD9	0.674556
MSANTD4	0.523997		ARMC4	0.674363
BAAT	0.523942		C1S	0.674229
KIAA1671	0.523584		IGFBP5	0.674124
IL17RD	0.523552		L3HYPDH	0.67372
NWD2	0.523379		RIN2	0.673696
SLCO1C1	0.523117		PKP4	0.673674
RP11-26J3.1	0.523051		UBE2W	0.673599
EMBP1	0.522991		UBR3	0.673582
NAV2	0.522796		ANK3	0.672993
RP11-9E17.1	0.522696		RP11-588K22.2	0.67291
RP11-343L5.2	0.522689		MAGI2	0.672522
RP11-59C5.3	0.5225		PGRMC2	0.672418
KCNG4	0.522488		TMEM132B	0.672294
LRRN2	0.522486		TRIM36-IT1	0.672135
RP11-769O8.3	0.522327		WDR36	0.67203
FAM47E	0.52229		PCDH7	0.671956
CFH	0.522285		RBMXL1	0.671835
LINC01538	0.522088		ANKFN1	0.671474
CTD-3193O13.12	0.521956		EYS	0.671138
SEMA6A	0.521786		COX10-AS1	0.671047
DACT3	0.521619		UTP15	0.670682
RP11-715J22.6	0.52143		FGF2	0.669901
CTTNBP2	0.521112		FRK	0.669041
IGFN1	0.521094		SLC25A31	0.668918
SRRM2-AS1	0.521082		ATP10B	0.668089
FAM183CP	0.520913		RP11-1112C15.1	0.667974
SEMA3E	0.520786		DUSP16	0.667948
AC007563.1	0.520685		RP11-690D19.3	0.667883
CTA-243E7.2	0.520609		LINC00550	0.667786
KCND2	0.520271		PLS3	0.66768
MYT1L	0.520061		LIPT1	0.667466
TANC2	0.519941		GRIN2A	0.667433
STX18-AS1	0.519922		RP4-668E10.4	0.667385
AFG3L1P	0.5199		SOCS6	0.667292
DSC2	0.519679		ATP11C	0.667131
DZIP1L	0.519366		ELMSAN1	0.666855
IGFBP2	0.519215		ZNF100	0.666775
KY	0.519093		HELLS	0.66644
AC007131.1	0.519003		RP11-430C1.2	0.665951
TFCP2L1	0.518838		DOCK4	0.66562
CCDC87	0.518609		CDH5	0.665557
HDAC9	0.518554		NEAT1	0.665141
PLEKHG2	0.518473		ZNF714	0.664934
FAM47DP	0.518434		EPS15P1	0.664909
RP11-244G12.1	0.51828		TMIGD1	0.664905
RP11-286H14.4	0.518212		GOLIM4	0.663841
RP4-794I6.4	0.518043		POU3F2	0.663239
SH3D19	0.517716		MESDC1	0.66322
HAUS8	0.517579		GPR98	0.662732
RP11-379K17.4	0.517416		UBE2V2P2	0.662287
CHST6	0.517315		RRP15	0.661701
SNAP25-AS1	0.517302		AKAP6	0.661675
GSTZ1	0.517298		HACE1	0.661534
RP11-1081M5.2	0.517256		UNC5D	0.661243
SEPT7P6	0.517039		RP11-53O19.1	0.661011
TBC1D10A	0.51666		TRIM36	0.66054
TMEM26	0.516524		DR1	0.660445
RP11-326I11.3	0.516343		RP11-510C10.4	0.659869
CSMD2	0.51619		RAP2C-AS1	0.659493
RP11-280G9.1	0.516126		MICU3	0.659415
SCN11A	0.516119		VCPIP1	0.659184
ANKRD31	0.516076		ZNF367	0.659052
SLC1A4	0.516065		OR9N1P	0.658489
CTD-2267D19.1	0.515839		RNF152	0.658086
DNAH7	0.51578		ZDBF2	0.658068
RP5-1142A6.10	0.515776		TMTC3	0.658043
MIER3	0.515767		EMBP1	0.657857
RP11-848P1.2	0.515761		ENAM	0.657791
RP11-203H19.2	0.515758		JAM2	0.657673
TRIM7	0.515693		IL1RAPL1	0.657629
CLLU1	0.515581		GPC5	0.657326
COLGALT2	0.515379		LINC01559	0.657044
RP11-10C8.2	0.515286		FBXO11	0.65676
CDH5	0.51523		GPLD1	0.656605
ZFP41	0.515033		RP11-415C15.3	0.656541
ALG10	0.514923		FNIP1	0.65648
SRRM3	0.51492		RP1-91J24.1	0.656475
CCSER1	0.51467		MDM2	0.656391
TCHH	0.51463		ETV7	0.656238
ATOH8	0.514595		CALCB	0.655973
RP1-140C12.2	0.514554		RMST	0.65554
AC010127.3	0.514534		CCSER1	0.654823
ICA1L	0.514158		AC004538.3	0.654692
FAM110B	0.514035		AC104623.1	0.654648
CFAP221	0.513995		SLC7A14	0.654187
TRIM2	0.513939		RP11-392O17.2	0.653925
MYH11	0.513769		POLI	0.653581
CTD-2619J13.17	0.513644		MIER3	0.653569
KLHL25	0.513606		TMEM135	0.653545
ZNF33BP1	0.513589		GJA1	0.653528
FOXD2-AS1	0.513393		TSIX	0.652809
CTD-2587M2.1	0.51328		TRDN	0.652737
CLDN23	0.513147		RIMS2	0.652724
GCNT2	0.513053		TRMT13	0.65238
TULP4	0.512939		GABPA	0.652338
PRDM6	0.512925		RP11-201E8.1	0.65228
ADRA1A	0.512837		RDX	0.652064
RP11-4B16.4	0.512622		GLI3	0.652057
FAM111B	0.512528		FAM66C	0.651934
TG	0.51226		WDFY3	0.651488
PEG3	0.512238		RP1-225E12.2	0.651371
FEM1A	0.511986		NLN	0.651157
FEM1C	0.511978		SLCO1C1	0.651117
SSC5D	0.511847		MTF2	0.651068
MCM9	0.511822		CRISPLD1	0.651001
LRRC37B	0.511608		PHACTR2	0.650922
RP11-643A5.3	0.511602		TMEM246	0.650828
KSR2	0.511206		CCDC141	0.650675
PDLIM3	0.511194		E2F7	0.650467
RP11-319G9.3	0.51108		SASS6	0.650215
FZD3	0.510894		RP11-902B17.1	0.649758
TRIM36	0.510856		NTM	0.649606
CSNK1A1L	0.510777		OR5AM1P	0.649303
AFF3	0.510651		ELF2	0.64926
TRPC3	0.510578		WDHD1	0.64906
GSTTP2	0.510538		EIF1AX	0.648969
CEP128	0.510458		SHANK2	0.648712
APLNR	0.510418		RALYL	0.648585
ZDHHC22	0.510202		NTNG1	0.648523
LINC01122	0.510193		PBX3	0.648508
SH2D4B	0.510183		KB-1507C5.2	0.648455
RANBP17	0.510165		ZDHHC14	0.646843
RAB11FIP2	0.510049		RAPGEF5	0.646589
PPP1R26P1	0.509797		BBS7	0.646587
FRAS1	0.509748		SKIDA1	0.646484
MKL2	0.509413		KCNC4	0.6463
MYH10	0.509372		LRP8	0.646009
ZNF280D	0.509273		ZBTB44	0.645658
PCSK1	0.509213		SOCS4	0.645246
GPT2	0.509187		RP11-97O12.6	0.644264
ARMCX4	0.509159		CEP290	0.643908
COBLL1	0.509124		PDGFC	0.642643
ACOT11	0.509072		LYRM9	0.642607
SLC25A34	0.508947		LINC00662	0.642583
ZNF585A	0.508809		MCM9	0.641812
RP11-405A12.1	0.508774		RP11-148B6.1	0.64164
ASPH	0.508697		RBM45	0.641393
SDCBP2-AS1	0.508673		SLC35F5	0.641318
RP11-267C16.1	0.508642		FBN1	0.641023
PFKFB2	0.508507		KLHL20	0.640825
HRNR	0.508505		LINC00643	0.640559
RP11-438B23.2	0.508486		NPR3	0.640299
RPS6KA5	0.508321		LINC00276	0.640242
FAM102B	0.508146		EEA1	0.640149
NCOA2	0.507784		PFKFB2	0.64002
WDR87	0.507744		AMER2	0.639819
PRRG3	0.507701		ANK2	0.639578
NDN	0.507561		CADM2-AS1	0.63939
RUNDC3A-AS1	0.507551		DNAH11	0.639028
CECR2	0.507171		SPIN4	0.639018
KLHL11	0.507149		SNX18	0.638843
PPARGC1B	0.507109		LCOR	0.63842
ROR1-AS1	0.507003		QKI	0.638031
GIMAP5	0.506513		CDH7	0.637521
AJAP1	0.506443		MUC19	0.637432
UBAP2	0.506174		TPH2	0.636957
GPR161	0.506094		AC007131.1	0.636745
SVOPL	0.50599		GRID1	0.636602
SOCS2-AS1	0.505896		TMEM126B	0.63624
TLCD2	0.505719		KTN1	0.636196
RP11-449P15.2	0.505696		NETO2	0.635675
DAB1	0.505387		SYNPO2	0.635382
ZBTB39	0.505088		ING3	0.634707
FAT2	0.505066		SEMA3E	0.634237
WSCD2	0.504705		MRPL19	0.63423
ZBED8	0.504573		FBXO15	0.633935
PCBP3	0.504435		TMEM47	0.633758
GUCY1A2	0.504288		DUSP10	0.633166
KCNA1	0.504136		BEND3	0.633048
SLC35F5	0.504112		CCDC170	0.632534
OAS3	0.503887		MOB3B	0.632105
PAPPA2	0.503877		RP11-115H18.1	0.631742
AC091814.3	0.50361		TBC1D8B	0.631426
AC000099.1	0.503589		RP11-46E17.8	0.631041
PRUNE2	0.503516		PPAT	0.631034
RP11-805I24.1	0.503445		EPC2	0.630837
MAGI2	0.503232		TFAP2A	0.630709
PTPRB	0.503191		ZBTB18	0.629531
CYP4F8	0.503095		IGIP	0.62937
RP11-1038A11.2	0.502939		PPM1L	0.629244
DST	0.502912		SLC30A9	0.628913
VASH2	0.502858		APOL6	0.628745
SHISA7	0.502837		METTL10	0.628728
RP4-671O14.5	0.502758		PAPPA2	0.628657
RP11-392O17.2	0.502729		ABCA12	0.628538
MXRA5	0.502604		GBP1P1	0.628497
MARK1	0.502492		PLCXD3	0.628469
SNX29P2	0.502482		ABCA8	0.628424
ITPKC	0.502311		TDGF1P3	0.628074
ZNF704	0.502268		RP11-238K6.1	0.627933
SNX33	0.502176		WASF3	0.627896
EDIL3	0.50216		RP11-319G9.3	0.627499
HELLS	0.502031		TRPM8	0.627027
OR12D2	0.502018		TRIM9	0.626682
SMCR8	0.501919		ARHGEF26	0.626569
SUPT3H	0.501703		AC003075.4	0.626342
MAMDC2-AS1	0.501649		HELZ	0.626305
MCM4	0.501528		RP11-363E7.4	0.625964
TBC1D24	0.501494		ZNF471	0.625611
ARL13B	0.501331		ACVR1B	0.625566
PPT2-EGFL8	0.501028		ATG12	0.62549
DLX4	0.500967		SCLT1	0.625346
FBN3	0.500894		SLC35G3	0.625247
OGG1	0.500858		KCTD8	0.624963
CLRN1	0.500842		PRKDC	0.624948
KCTD16	0.500662		RAB30	0.624799
STPG1	0.500479		ACADL	0.624694
RP11-680F8.1	0.500298		SCML1	0.623342
DISC1	0.500296		DPP10	0.623326
GAB1	0.500201		FMN1	0.6233
TTC22	0.500118		CNOT2	0.622896
INHBE	0.500048		GLTSCR1L	0.622793
			SEC23A	0.622608
			FOXN2	0.621775
			ZNF772	0.621608
			FSIP2	0.621414
			OGN	0.620931
			LINC00630	0.620309
			DNAJC10	0.620213
			CTD-3006G17.2	0.619974
			GADL1	0.619861
			KPNA4	0.619743
			DCLK1	0.619734
			DYNC2H1	0.619438
			TJP1	0.618899
			PPIC	0.618653
			CTA-796E4.5	0.61825
			FAM177B	0.61822
			KATNAL1	0.618189
			SIPA1L3	0.617973
			LINC01440	0.61785
			LAMB1	0.617661
			LINC01326	0.617264
			SLC5A7	0.617144
			RP11-158G18.1	0.617137
			CCDC132	0.616902
			CNTN6	0.616749
			RGS22	0.616192
			MTND1P7	0.615999
			CCNC	0.615753
			RAD18	0.615599
			MANEA-AS1	0.615494
			EXOG	0.614762
			LEKR1	0.614558
			EPS8	0.614536
			MYO3A	0.614415
			FAM13A	0.614326
			ATG2B	0.61405
			RP5-1180D12.1	0.614032
			ZNF726	0.61392
			DISP2	0.613877
			PAK3	0.613392
			MCCC2	0.612926
			GPATCH2	0.612555
			MYH10	0.611722
			IL6ST	0.611281
			TMTC2	0.611264
			RP11-344E13.4	0.610863
			SLC25A46	0.61066
			HSPA2	0.610551
			SYNCRIP	0.609201
			HMCN1	0.609092
			ZNF664	0.608701
			COBLL1	0.608275
			RP11-68L18.1	0.608224
			JRKL	0.608213
			CDC20B	0.608211
			SHPRH	0.608131
			COL4A3	0.607733
			RP11-349H17.2	0.607702
			FUT8	0.607687
			ATP8B2	0.607293
			STAMBPL1	0.606469
			FAM13A-AS1	0.606059
			CDC37L1	0.606037
			CEP44	0.605914
			VGLL3	0.605375
			BARD1	0.605307
			ELTD1	0.604863
			AC097467.2	0.604385
			NOL4	0.604318
			LDHAL6A	0.604195
			GTF2H1	0.604032
			RP11-115D19.1	0.603955
			UBAP2	0.603857
			ABI2	0.602595
			PIEZO2	0.601585
			PCM1	0.601274
			MET	0.601272
			RP11-1157N2__A.2	0.601201
			ARL13B	0.601131
			BRINP2	0.600286
			FARP1	0.600157
			SNRNP48	0.599937
			SLC38A6	0.599694
			RP11-139H14.5	0.599232
			GMFB	0.598912
			COG6	0.598836
			RNF2	0.598236
			RP11-3D23.1	0.597732
			FXR1	0.597271
			TSHZ1	0.595829
			MAGEB18	0.595799
			LINC00836	0.595676
			TEAD1	0.595546
			DMXL1	0.594833
			LDB2	0.594479
			ZNF385D	0.594134
			PLK4	0.593941
			TMEM45A	0.593758
			RP11-218E20.3	0.593637
			RALGPS2	0.593571
			ADO	0.593439
			DLGAP2	0.593239
			ZGRF1	0.593083
			MCTP1	0.592991
			PPP2CB	0.592769
			TRMT10A	0.592512
			PTPRB	0.592258
			CAMK4	0.592226
			SHFM1	0.592011
			EGR3	0.591534
			CELF4	0.591272
			TRIM71	0.591131
			LINC01296	0.590935
			ZNF273	0.590002
			RP11-355B11.2	0.589854
			MYCBP2-AS1	0.589772
			CSRNP3	0.589693
			TEK	0.589163
			FGF9	0.589032
			ASXL2	0.58902
			CCPG1	0.588833
			LRRC37B	0.588605
			VPS13D	0.588436
			CDKN1C	0.588233
			LRP1B	0.588136
			ZDHHC17	0.587804
			AP000432.1	0.587441
			SETBP1	0.587294
			RORB	0.587201
			FREM2	0.58712
			NEGR1	0.587105
			NEDD4	0.586017
			MIS18BP1	0.585914
			RP11-307L14.2	0.585513
			BAAT	0.585082
			SLIT3	0.584206
			BRAF	0.58418
			TSGA10	0.583839
			MYT1L	0.583577
			SNHG23	0.583373
			NPTX1	0.582472
			LDB3	0.582391
			RHOB	0.581283
			KPNA5	0.581129
			SLC1A1	0.580656
			ZNF799	0.58051
			ZNF740	0.580499
			TCHH	0.579898
			DACH1	0.579775
			LINC01266	0.579188
			SI	0.579091
			NTS	0.578929
			MAGOHB	0.578778
			CFTR	0.578378
			AJAP1	0.578353
			OMD	0.578323
			RP11-267C16.1	0.577514
			APH1B	0.576886
			ESYT3	0.576406
			TMEM184C	0.576179
			TIAL1	0.576045
			RP11-283I3.6	0.574744
			DEFB127	0.574279
			KB-1208A12.3	0.574124
			TMEM182	0.573269
			DLL4	0.573032
			CCDC144CP	0.572979
			PRPS2	0.572899
			PRUNE2	0.572897
			TMEM26	0.57243
			SMIM15	0.571622
			PRRG1	0.571602
			BAG2	0.571509
			RBM27	0.570178
			SC22CB-109E1.1	0.569753
			ACTL6A	0.569486
			PMP2	0.569313
			ARHGAP21	0.569101
			PCDHB3	0.568616
			NEDD4L	0.568507
			RP11-457M11.7	0.568194
			EXOC5	0.568149
			RP11-196G18.22	0.567928
			PLSCR4	0.567486
			HSPH1	0.56658
			IRS1	0.566533
			TDRD1	0.566278
			CAST	0.566015
			ACSL3	0.565994
			CYTH3	0.565436
			CP	0.565321
			MT-TR	0.5653
			ARHGAP42	0.565218
			BUB1	0.565073
			IMPG2	0.564465
			CALCRL	0.564223
			CLK4	0.563211
			ARMC1	0.563199
			RAG1	0.562748
			GPR116	0.562562
			PTCH1	0.560989
			PTK7	0.560641
			FGF7	0.560264
			DZIP3	0.559742
			SCN9A	0.559231
			FABP2	0.559116
			SYT17	0.558841
			KLF4	0.558695
			SULF1	0.558452
			TDRD6	0.557964
			NOSTRIN	0.557393
			CACNA1C	0.557377
			CCDC14	0.557349
			CCDC15	0.557048
			GART	0.55688
			KLHL4	0.556843
			ZNF154	0.556043
			MARCKS	0.555969
			GUCY1A2	0.555924
			PDZRN4	0.555744
			AC104820.2	0.55567
			ZDHHC2	0.555532
			STK38L	0.555318
			RP3-323A16.1	0.555239
			SORBS1	0.55495
			SPCS3	0.554935
			COL6A3	0.554587
			GXYLT1	0.554563
			NNT	0.554548
			RP11-752L20.3	0.554412
			CNTLN	0.553791
			MAML3	0.553609
			ZNF451	0.553504
			CTA-204B4.2	0.552877
			RP11-292D4.4	0.552781
			WDR41	0.552678
			LMO4	0.552468
			LARP4	0.552247
			SOCS7	0.551966
			RP11-115H15.2	0.551839
			SIKE1	0.551707
			MBTD1	0.551578
			FAM19A2	0.55155
			TRA2A	0.551143
			LDLRAD4	0.550961
			RP11-760D2.11	0.550955
			DPY19L1P1	0.550913
			YWHAG	0.54979
			RRS1	0.549687
			WASL	0.549482
			DYRK1A	0.548894
			EMCN	0.548581
			PCDHGA6	0.548206
			WDR61	0.547991
			GABRG1	0.547806
			RP11-720D4.2	0.547543
			ZXDB	0.547354
			LONRF2	0.547197
			PAXIP1	0.54694
			NPM1P11	0.546884
			MNT	0.546676
			HOXA3	0.546516
			VPS37A	0.546514
			CCDC90B	0.546187
			RP11-159G9.5	0.545127
			RP11-361H10.5	0.544033
			TAB3	0.543032
			VSTM2A	0.542302
			ALKBH8	0.542137
			RP11-316N24.2	0.540838
			GRM3	0.540404
			STEAP2	0.540275
			SHOX	0.540034
			ZNF519	0.540004
			GRIP1	0.539233
			ZNF532	0.538973
			PCDHB13	0.538453
			VANGL2	0.537644
			PPP4R2	0.537206
			IGF2BP1	0.536977
			CDH8	0.536793
			ZHX1	0.536648
			PDGFRA	0.536222
			RGS4	0.536176
			AC006548.28	0.536172
			ANKRD26P1	0.535922
			SLC12A1	0.535408
			TRDMT1	0.535338
			GNG12	0.534974
			GTF2A1	0.534776
			NTRK3	0.534659
			CCDC149	0.532919
			NFIA	0.532703
			DAAM1	0.532193
			FUBP1	0.532148
			RP11-154J22.1	0.531736
			VEZT	0.531435
			BCL7A	0.530996
			ZNF623	0.530399
			A1CF	0.529873
			ADARB1	0.529777
			NRCAM	0.529665
			RP1-69B13.2	0.529232
			RP11-930O11.2	0.529076
			SFRP1	0.528957
			DRAM1	0.528864
			MYO1D	0.528765
			GRIA2	0.528556
			CAV2	0.528338
			TOPORSLP	0.528188
			PLXNA2	0.528183
			LDHAL6CP	0.528019
			CAV1	0.52791
			NCAPG2	0.527835
			UBE4A	0.527342
			EMC2	0.526581
			NPAS2	0.526552
			STX18-AS1	0.526456
			LINC01422	0.526343
			AC003991.3	0.526291
			FN1	0.525824
			MECP2	0.525575
			NANOS1	0.525565
			PAX6	0.525001
			LHFP	0.52491
			NPNT	0.524859
			SIPA1L2	0.524827
			CNN3	0.524403
			HIST1H3G	0.524277
			CDC73	0.524184
			MUM1	0.524106
			FAM102B	0.523881
			KCND2	0.523794
			PCDHGA11	0.523412
			HECA	0.523326
			RREB1	0.523322
			TMEM136	0.522565
			ANKRD1	0.522484
			KIAA2022	0.522384
			PARPBP	0.522324
			KITLG	0.522202
			FRMD6	0.521838
			PTPDC1	0.521747
			FOXG1	0.521624
			TTC7B	0.521605
			FAM229A	0.521525
			MBNL1-AS1	0.521435
			GPT2	0.521378
			FZD7	0.521277
			MYO16	0.521223
			NAP1L2	0.5212
			YY1	0.520888
			SPRY3	0.520853
			RAP2A	0.520746
			NEK4P1	0.520265
			NAP1L3	0.51967
			ABCB10P1	0.519512
			RAPGEF4	0.519434
			KANK1	0.519129
			FZD5	0.519063
			STMND1	0.518402
			CACNA1A	0.517915
			BDNF	0.517898
			AC016903.2	0.517778
			PTGFR	0.517432
			YEATS2	0.516934
			FAM118B	0.516737
			ZDHHC13	0.515864
			CTNNB1	0.515808
			TMEM200C	0.514407
			ANKRD34B	0.51408
			HBS1L	0.513522
			SUPT3H	0.513501
			FANCB	0.513295
			MYBPC1	0.513278
			CTA-544A11.1	0.513105
			RAD21	0.512961
			RP11-598F7.4	0.512633
			IKZF5	0.512614
			LUM	0.512278
			NUDT6	0.512033
			PPAP2B	0.511808
			USP6	0.511794
			CRYBG3	0.511423
			APOLD1	0.511184
			TBL1XR1	0.51115
			LRFN5	0.51108
			VASH2	0.510726
			SOX7	0.510524
			SOX6	0.510307
			CHAMP1	0.509447
			DNAH14	0.509197
			PTGS2	0.509156
			DRD1	0.509113
			CD276	0.509111
			ATXN3	0.508941
			FLT4	0.508426
			DISC1	0.508245
			GDF7	0.508059
			UNC45B	0.507786
			RP11-109D24.1	0.507717
			MTND2P6	0.507594
			ZC3H12C	0.507474
			NXN	0.507117
			SETD6	0.507005
			FPGT	0.506733
			CTD-2588E21.1	0.506574
			ST3GAL6	0.506368
			SLC5A12	0.506162
			TMX1	0.505637
			MOCS2	0.505616
			GPR135	0.505448
			PRRG3	0.505102
			CDC42BPA	0.504825
			TNPO1	0.504792
			EPB41L4B	0.504396
			IL33	0.504387
			PIGU	0.504049
			MTMR4	0.503763
			PI15	0.503624
			RPGR	0.503502
			SNX13	0.503402
			CDC40	0.503382
			ATP6AP1L	0.503103
			CETN3	0.50289
			PPP1R3D	0.502769
			PPARGC1B	0.502294
			RP11-981P6.1	0.502227
			RP11-575F12.3	0.502222
			MAPK10	0.501833
			IGFBP3	0.501563
			MARK1	0.501509
			ICA1L	0.501505
			SLC38A2	0.501395
			NUP54	0.501028
			DPP6	0.500724
			TUSC1	0.500709
			HDX	0.500343
			ARHGAP32	0.500338
			LPHN2	0.500248
			KLF12	0.500215

## Sheet: Table S4
		TIME OF BLOOD DRAW			TIME OF SURVIVAL ANALYSIS		CTC RNA-SEQ GENE EXPRESSION VALUES (RPM)
ID	Sex	Age	CA19-9 (U/mL)	CEA (ng/mL)	Alive at analysis?	OS (days)	LIN28B	HMGA2	KLF4	WNT5A	LGALS3
locPDAC01	M	82	224	3.6	N	601	18.1953	20.7946	0	262.532	57.1852
locPDAC02	F	49	566	1.1	N	317	25.9514	23.3563	7.78543	199.826	33.7369
locPDAC03	M	70	40	4.7	N	208	0	0	0	4744.19	1.709
locPDAC04	M	72	82	5	N	1139	0	26.2907	105.163	65.7268	52.5814
locPDAC05	M	65	1943	4.8	N	1016	8.33955	16.6791	33.3582	191.81	8.33955
locPDAC06	F	74	289	2.5	N	524	0	4.58122	6.87183	169.505	9.16244
locPDAC07	F	59	418	2.9	N	1192	1.95312	15.625	5.85937	1527.34	5.85937
locPDAC08	M	61	179	2	N	1090	20.7333	13.8222	13.8222	124.4	41.4665
locPDAC09	M	60	132	3.2	N	348	20.7346	48.3808	48.3808	44.925	72.5712
locPDAC10	F	89	11.7	24	**	**	16.8545	25.2818	6.32045	14.7477	63.2045
locPDAC11	F	50	1040	8.3	N	1298	0	52.1051	20.842	166.736	197.999
locPDAC12	F	66	2	1.5	Y	1306	5.23407	20.9363	15.7022	149.171	68.0429
locPDAC13	F	83	19	1.5	N	1001	22.9841	7.66137	199.195	76.6136	7.66137
locPDAC14	M	69	63	4.9	Y	1366	0	0	313.435	1334.63	5.05541
locPDAC15	F	69	369	5.4	N	219	0	23.8092	428.566	130.951	190.474
locPDAC16	M	76	15	3.2	N	1149	9.49975	4.74987	113.997	180.495	75.9979
locPDAC17	F	75	70	2.1	N	1254	5.2464	5.2464	367.248	813.192	10.4928
metPDAC01	M	57	7	1.1	N	2274	0	0	10.9872	5.49361	296.655
metPDAC02	F	49	117	4.8	N	1434	0	0	0	0	6411.46
metPDAC03	F	53	706	5.5	N	1974	0	0	1.52909	1.52909	60.7812
metPDAC04	F	58	1307	54	N	750	23.4816	3.91359	15.6544	3.91359	27.3951
metPDAC05	F	66	7268	2.6	N	503	0	60.63	69.2915	14.4357	0
metPDAC06	M	55	4	-	N	725	0	1.8657	15.5475	0	282.653
metPDAC07	M	60	354	2.9	N	564	0.731187	8.04305	15.3549	0	789.682
metPDAC08	M	66	355	3.4	N	1016	0	0	0	0	1606.78
metPDAC09	F	70	18	1.5	Y	1825	0	0	0	2.46725	3853.85
metPDAC10	F	75	<1	11	N	1319	0	0	0	0	395.158
metPDAC11	M	49	32	6.4	Y	1440	0	0	8.67318	1.44553	1045.12
metPDAC12	M	66	174	19	N	1410	0	6.00733	5.14914	0	2078.53
metPDAC13	F	71	39	5	N	1166	11.2307	72.9992	89.8452	50.5379	11.2307
metPDAC14	F	70	54	9.9	N	1422	0	0	0	3.89624	420.794
metPDAC15	F	71	49	1.6	N	2040	22.4571	78.6	56.1429	84.2144	5.61429
metPDAC16	F	79	19	-	Y	1271	9.87191	44.4236	14.8079	39.4877	9.87191
metPDAC17	M	67	593	4.2	Y	436	116.347	0	0	29.0867	0
metPDAC18	F	68	39	2	N	121	37.8759	15.1504	7.57518	30.3008	60.6015
** Lost to follow-up immediately after discharge from hospital after surgical resection. Not included in survival analysis.

## Sheet: Table S5
ID	POS/NEG		ID	POS/NEG		ID	POS/NEG		ID	POS/NEG
locPDAC_B_01	neg		locPDAC_B_21	pos		locPDAC_B_41	neg		locPDAC_B_61	neg
locPDAC_B_02	neg		locPDAC_B_22	neg		locPDAC_B_42	pos		locPDAC_B_62	neg
locPDAC_B_03	neg		locPDAC_B_23	neg		locPDAC_B_43	pos		locPDAC_B_63	neg
locPDAC_B_04	neg		locPDAC_B_24	neg		locPDAC_B_44	pos		locPDAC_B_64	neg
locPDAC_B_05	neg		locPDAC_B_25	pos		locPDAC_B_45	pos		locPDAC_B_65	neg
locPDAC_B_06	neg		locPDAC_B_26	pos		locPDAC_B_46	pos		locPDAC_B_66	neg
locPDAC_B_07	pos		locPDAC_B_27	pos		locPDAC_B_47	pos		locPDAC_B_67	neg
locPDAC_B_08	pos		locPDAC_B_28	neg		locPDAC_B_48	neg		locPDAC_B_68	neg
locPDAC_B_09	neg		locPDAC_B_29	neg		locPDAC_B_49	pos		locPDAC_B_69	neg
locPDAC_B_10	neg		locPDAC_B_30	pos		locPDAC_B_50	pos		locPDAC_B_70	pos
locPDAC_B_11	neg		locPDAC_B_31	pos		locPDAC_B_51	neg		locPDAC_B_71	neg
locPDAC_B_12	pos		locPDAC_B_32	pos		locPDAC_B_52	neg		locPDAC_B_72	neg
locPDAC_B_13	pos		locPDAC_B_33	pos		locPDAC_B_53	pos		locPDAC_B_73	neg
locPDAC_B_14	pos		locPDAC_B_34	neg		locPDAC_B_54	neg		locPDAC_B_74	neg
locPDAC_B_15	pos		locPDAC_B_35	neg		locPDAC_B_55	neg		locPDAC_B_75	neg
locPDAC_B_16	pos		locPDAC_B_36	neg		locPDAC_B_56	pos		locPDAC_B_76	neg
locPDAC_B_17	neg		locPDAC_B_37	pos		locPDAC_B_57	neg		locPDAC_B_77	neg
locPDAC_B_18	neg		locPDAC_B_38	pos		locPDAC_B_58	neg		locPDAC_B_78	neg
locPDAC_B_19	pos		locPDAC_B_39	pos		locPDAC_B_59	neg		locPDAC_B_79	neg
locPDAC_B_20	pos		locPDAC_B_40	pos		locPDAC_B_60	neg		locPDAC_B_80	neg

## Sheet: Table S6
TOP 100 UPREGULATED AND DOWNREGULATED GENES WITH LIN28B CRISPR KO
Upregulated			Downregulated
Gene	log2(FC)		Gene	-log2(FC)
MMP1	1.73		LIN28B	1.16652
PRSS3	1.12		BMF	1.02186
HMOX1	1.12		SHISA3	1.01607
ATG101	1.1		COL21A1	0.954916
SQSTM1	1.1		HMGA2	0.949962
LAMP3	1.07		ALPPL2	0.946658
ZFPL1	1.06		RGS17	0.933423
PMP22	1.01		CPED1	0.928863
RANGRF	0.99		TTN	0.924261
HTR7	0.97		UNC5C	0.904434
CLGN	0.97		PBX2	0.856029
DDIT3	0.97		NID1	0.849708
BRF2	0.94		GABBR1	0.846958
TXNIP	0.93		SPARC	0.842476
ADPRHL1	0.92		ARID3B	0.842062
MAZ	0.92		FABP4	0.839543
ZNF622	0.92		ZNF814	0.820859
IFT46	0.91		SV2A	0.815758
SIAH1	0.91		MDC1	0.79196
LRRC8E	0.9		MT-CO3	0.79058
CPVL	0.9		BCAS1	0.783317
XRCC3	0.89		SLC29A2	0.773088
MRPS18A	0.89		PDE8B	0.763193
GOSR2	0.88		MARCKS	0.76026
TSPAN1	0.88		GRHL3	0.752357
TIPARP	0.87		HNRNPA3	0.749105
RNMTL1	0.87		ADAMTS3	0.747717
RHCG	0.87		MT-CO2	0.740096
ZSCAN21	0.86		MT-ND3	0.735515
FOXD1	0.86		SCUBE3	0.727906
SDR39U1	0.86		COL1A1	0.726137
TXNL4B	0.86		KIF26B	0.723491
SH3BP5	0.85		ZC3HAV1L	0.723012
SLC41A2	0.85		VAMP2	0.713847
DNASE1L1	0.85		EP400	0.713595
FAM219B	0.85		DICER1	0.713068
MAFF	0.84		F2RL2	0.712757
BCL2L1	0.84		TRPM8	0.707299
KLHL21	0.84		SLCO4C1	0.70666
WDR25	0.84		FUS	0.705792
HEXA	0.84		TFCP2L1	0.703185
SARM1	0.83		RP5-862P8.2	0.702436
ID2	0.83		FASN	0.702085
IL1RL1	0.83		MT-CO1	0.700464
CEBPB	0.81		GUCY1A2	0.690904
FOSL2	0.81		SCNN1A	0.688877
PPP1R15A	0.8		FAM98B	0.686909
GPAT3	0.8		PLAGL2	0.686296
WSCD1	0.79		ANP32B	0.685665
AFTPH	0.79		MT-ND6	0.675045
RRAGD	0.79		ZNF827	0.673664
RASSF1	0.78		RERE	0.671964
ENC1	0.78		FAM72D	0.670401
ITGBL1	0.78		HOXB5	0.669215
ATF3	0.78		SEC31B	0.66405
ZNF442	0.78		MLXIP	0.664011
COMMD3	0.78		SETD1B	0.663834
EPHB6	0.78		R3HDM1	0.661824
ZFAND2A	0.78		LSAMP	0.659266
FTL	0.78		TMEM140	0.657423
BLVRB	0.76		RFX7	0.654263
POLR2I	0.76		FN1	0.653334
HSPA1A	0.76		FILIP1L	0.651292
ORMDL2	0.76		PEG10	0.642921
EEF1D	0.76		NOL4L	0.642727
BCDIN3D	0.76		SRRM1	0.642417
LONRF3	0.76		MT-CYB	0.63974
SLFN5	0.75		RPS6KA5	0.63929
SESN2	0.75		AKAP12	0.628657
SUMF2	0.75		CBX5	0.627551
DUSP14	0.75		VGLL3	0.625429
DNAJC9	0.75		CGNL1	0.62494
CDK4	0.74		MKL2	0.623595
ZNF48	0.74		TFAP2A	0.622837
CD3EAP	0.74		HOXB8	0.622526
SLC46A1	0.74		DOPEY2	0.620504
SLC3A2	0.74		COL11A1	0.615664
GATA6	0.74		IGF2	0.614948
LAMC2	0.74		PRRC2C	0.613932
C1ORF122	0.74		SEC63	0.612902
RAB39B	0.74		WASF1	0.612429
CAMK1	0.73		EPB41L2	0.611722
HSPB8	0.73		LTV1	0.611552
WDR74	0.73		DGKI	0.611059
FADD	0.73		SPTSSA	0.608475
SLC1A4	0.73		CD276	0.607656
SLC35F3	0.72		NES	0.606699
DDT	0.72		ADGRG6	0.60457
MB21D2	0.72		PRPF4B	0.600988
FLYWCH1	0.72		HOXB2	0.599868
KLF4	0.72		MAP1B	0.595249
TMEM199	0.72		ASAP1	0.593838
STAT5A	0.72		HNRNPUL2	0.593297
BEX2	0.71		QPRT	0.593207
NFIL3	0.71		POGZ	0.590231
ARRDC4	0.71		CADM1	0.58717
SEC24C	0.71		SIN3A	0.587118
WDR73	0.7		NFAT5	0.586455
CES1	0.7		YBX2	0.582152
ZNF593	0.7		GDF11	0.581975

## Sheet: Fig. 1B, S2ABC, S5, 2D
Gene, log10RPM+1	HD01	HD02	HD03	HD04	HD05	HD06	HD07	HD08	HD09	HD10	HD11	HD12	HD13	HD14	HD15	HD16	HD17	HD18	HD19	HD20	HD21	locPDAC01	locPDAC02	locPDAC03	locPDAC04	locPDAC05	locPDAC06	locPDAC07	locPDAC08	locPDAC09	locPDAC10	locPDAC11	locPDAC12	locPDAC13	locPDAC14	locPDAC15	locPDAC16	locPDAC17	metPDAC01	metPDAC02	metPDAC03	metPDAC04	metPDAC05	metPDAC06	metPDAC07	metPDAC08	metPDAC09	metPDAC10	metPDAC11
KRT7	0.484318	0	0.432791	0	0	0	0	0.326824	0	0.697545	0.378439	0.480121	0	0.562075	0.742439	0	0.502016	0	0.602438	0	0.282303	0	0	0	1.15061	0	0.331489	0	0	0	0.492316	1.63027	0	0	0	0	0	0.79563	0.227038	0	0.140593	1.64394	2.17098	0	0.593812	0	0.92437	0	0
KRT8	0.484318	0.423442	0	0.627906	0.604991	0.6482	0.508193	0.326824	0	1.27706	1.3663	1.36603	1.39366	0.951556	1.32978	0.928065	1.14805	1.02336	0.84553	0.942575	0.84207	0.556221	0	0	0.87925	1.33943	0.517276	0	0	1.17094	0.71714	1.72514	1.22277	0.937586	0	1.39461	0	0	1.50381	0.241494	0.683292	1.92005	1.43111	0.728621	0.668007	0	0.773385	0	0.727264
KRT18	0.854329	0.966423	0	1.14554	0.781407	0.435236	0.240758	0.511183	1.13901	0	1.10778	1.04548	0.561031	0.951556	1.00228	1.26572	0.876852	0.463969	0.398243	1.21809	1.12582	1.0568	1.47051	0.645227	0.87925	0	0	0.470282	0.898236	1.05566	0	1.5087	1.39011	1.21279	1.20861	1.11075	0	0	0	0.926234	1.52496	2.07338	1.51533	1.73378	1.44799	1.46098	1.57988	0	0.388373
KRT19	0	0.423442	0.432791	0.469405	0	0.790464	0.394744	0.193456	0	0	0.229198	0.480121	0.561031	0	0.513641	0	0	0	0	0	0	0	0	0	0.87925	0	0.331489	0.470282	0	0	0	0	0.558353	0	0	0	0	0	0.227038	0	0	0.945822	0	0	0	0	0	0	0
KRT23	1.50177	0.63371	1.05128	0.910604	0.781407	1.05481	1.40565	1.20823	0.720774	2.42147	1.52725	1.80376	0.561031	2.30591	0.742439	1.32076	1.88759	1.73635	2.31542	0	0.746476	0.944383	0	0	1.15061	2.19112	2.04512	0	1.9583	1.75045	2.18381	1.5087	1.47403	0.937586	1.04575	0	0.759658	1.22373	1.63924	0.241494	1.86931	0.691399	1.26299	0	1.5111	0	0	0	1.4078
log10(sum_KRT+1)	1.62327	1.20032	1.16646	1.42017	1.14975	1.33626	1.47556	1.3264	1.25599	2.45611	1.84396	2.00008	1.51419	2.34399	1.62052	1.66126	1.99548	1.81926	2.33696	1.38533	1.39455	1.33835	1.47051	0.645227	1.67218	2.24583	2.0627	0.69075	1.99014	1.9057	2.20143	2.19677	1.85528	1.50031	1.41958	1.56483	0.759658	1.34214	1.87996	0.996751	2.04419	2.40719	2.34891	1.76735	1.82004	1.46098	1.70196	0	1.49632
MUC3A	0	0	0.432791	0.469405	0.848446	0	0	0.193456	1.42398	1.17443	0.936827	1.11809	1.06287	0.696553	0.891512	0.776873	1.52705	1.37887	0.398243	1.21809	0.163697	2.37096	2.27381	0.979777	2.44256	1.90431	1.28612	1.68011	2.23999	2.58108	2.27533	2.02206	2.07469	0	0.782143	0	0	1.34214	1.14759	0	1.21194	2.66171	3.09429	1.01404	1.44799	0	1.6072	1.10508	1.60238
MUC4	0.707592	0	0	0.361371	0.702096	0.6482	0.240758	0.640198	0.720774	0	0.577543	1.11809	1.06287	0.366252	1.00228	0.776873	1.14805	0.463969	0	0.554748	0.282303	0.944383	1.05616	0	1.15061	0.970326	0	0.945099	0.898236	1.33715	1.13484	1.5087	0.794771	1.21279	0	0	0.759658	0	0	0	0.464095	2.16377	2.17098	0.210024	1.17297	0	0.773385	1.62408	0.590068
MUC16	1.57866	0.774779	0.432791	0.874514	0	0.6482	0	0.973953	1.67972	1.78358	1.15251	1.6576	1.43766	0.799087	1.16373	1.3696	1.49801	1.25994	1.06116	1.46921	0.746476	2.56218	2.125	0.645227	2.55136	2.27563	1.64857	1.73025	2.23999	2.55679	2.33424	2.167	1.94132	1.21279	1.20861	0	0.759658	1.34214	1.29095	0.241494	1.12165	2.75769	2.87099	0.210024	1.67939	1.38916	1.03619	1.62408	1.86496
MUC17	0.963812	0	0.979751	0.910604	0.781407	1.33626	0	0.692701	1.67972	0.697545	1.00158	1.23468	0.950278	0.799087	1.28116	0.776873	1.49801	1.02336	1.06116	1.21809	0.623722	2.06209	1.62862	0	1.77927	1.67087	1.09528	1.31242	1.75042	2.13282	1.86113	1.33929	1.57563	1.21279	0	0	0	0	1.39854	0	1.03898	2.29376	2.20356	1.36319	1.05063	0	1.40947	0.945709	0.727264
log10(sum_MUC+1)	1.70073	0.774779	1.11268	1.25226	1.20778	1.45617	0.240758	1.23741	2.09505	1.89587	1.52725	1.93386	1.75149	1.2276	1.68598	1.58397	2.03211	1.72085	1.37155	1.79997	1.00672	2.85794	2.57067	1.11271	2.84774	2.50795	1.87099	2.10705	2.61146	2.95233	2.68813	2.48174	2.3927	1.6718	1.32678	0	1.02118	1.63318	1.75299	0.241494	1.6061	3.13696	3.35993	1.52698	1.99554	1.38916	1.90283	2.01167	2.07749
LIN28B	0.707592	1.28247	0.432791	0	0.702096	0.435236	0.394744	0.888421	1.13901	0	0.229198	0.702567	0	0	0	0.542972	0.502016	0	0	0	0.163697	1.2832	1.43058	0	0	0.970326	0	0.470282	1.33712	1.33715	1.25175	0	0.794771	1.37992	0	0	1.02118	0.79563	0	0	0	1.38884	0	0	0.238344	0	0	0	0
KLF4	1.76644	0.881087	0	0	0.781407	0.790464	0	1.7349	0	1.1123	0.577543	0.958238	0	0.696553	0.891512	1.04	0.728677	1.34273	0.398243	0.554748	0.451968	0.556221	0	0	0	0.970326	1.1686	0	1.33712	0.898261	0.71714	1.33929	0.946997	1.6718	1.32678	2.28211	1.30102	1.51159	1.07872	0	0.402964	1.22153	1.8469	1.21873	1.21365	0	0	0	0.985569
WNT5A	1.66373	1.46345	1.70379	1.85972	1.72811	2.07907	1.2737	1.32639	1.7825	1.17443	1.21199	1.23468	1.43766	1.26038	1.3735	1.52356	1.35736	0.828114	1.16184	1.28126	0.709284	0	0.943763	0	2.02597	1.53603	0.896076	0.836284	1.17091	1.69356	0.864538	1.33929	1.22277	2.30145	2.49753	2.63303	2.06069	2.56614	0.812487	0	0.402964	0.691399	1.18853	0	0	0	0.539986	0	0.388373
LGALS3	2.21208	1.31836	1.58654	1.31115	2.15617	1.11625	2.23959	2.29167	1.25599	1.98501	2.1462	2.14748	1.9578	2.00133	2.3939	2.09885	1.68925	2.47295	2.08329	2.15622	1.84018	2.42083	2.30282	3.67625	1.8243	2.28513	2.23174	3.18422	2.0983	1.66205	1.19722	2.22463	2.17659	1.88994	3.12568	2.12041	2.25887	2.91073	2.47371	3.80702	1.79086	1.45324	0	2.45279	2.898	3.20623	3.58601	2.59787	3.01958
PTPRC	3.31717	3.08562	3.20796	3.29064	3.1422	3.41052	2.46229	3.40346	2.81733	3.2858	2.46885	2.49444	2.79877	2.63481	2.45661	2.82519	3.04667	3.076	3.17164	1.67732	2.82508	2.0317	2.23623	0.43281	2.76787	3.21807	3.21694	0.836284	3.20343	2.97675	3.16528	1.92618	2.95862	2.68455	2.47606	2.43903	2.48429	2.74184	3.06605	1.47723	3.03959	0.691399	1.09859	2.98701	1.47006	2.18264	1.31677	0.945709	2.58766
CSF3R	3.23424	1.99309	2.4438	2.58792	2.29392	2.95887	2.2245	3.17867	1.7825	3.64843	2.63194	2.69909	1.73069	3.04503	2.17057	2.69613	2.24343	3.45068	3.53504	1.70032	2.18596	2.16602	1.86726	0.645227	2.18233	3.59931	3.10848	0.836285	3.35956	3.26388	3.62757	2.10055	3.0037	1.88994	1.20861	0	1.02118	1.57663	3.09695	1.69325	3.25044	2.1974	2.13576	2.91384	1.93726	3.06218	1.6072	1.88814	2.85524
CD14	2.85521	1.15258	0.89407	1.20217	0.702096	1.76266	0.508193	2.95991	0	2.57686	1.61612	1.87949	1.43766	2.09852	1.2264	1.90697	0.876852	3.06756	2.69203	1.14413	2.07428	1.60195	1.78311	0	0.879249	2.95505	2.96465	0	2.92285	2.0476	2.46812	1.92618	2.30645	0	0	0	0	1.06043	2.57033	1.51829	2.50697	1.31319	1.97029	2.91777	1.37414	2.49467	0.539986	1.80345	2.469
FCGR3B	2.48347	1.93883	2.20854	2.04411	1.92293	2.39968	1.54504	2.2331	1.42398	3.77644	2.76345	2.89154	1.63579	3.32948	1.98251	2.61756	2.55917	3.03437	3.37954	1.3364	1.77855	1.43126	2.44511	0	1.60677	3.40845	2.92631	0	3.35296	3.04409	3.80313	1.97676	2.80051	2.06416	0.782143	1.11075	2.23552	2.26629	2.95848	1.56469	3.13947	0.691399	0	2.66096	2.13903	2.56083	1.40947	1.03266	2.46256
ITGA2B	2.49785	3.25187	3.08188	2.61199	2.91612	2.08527	3.30943	2.55242	2.68313	1.7691	3.31909	3.26049	3.14363	3.40107	3.05753	3.18697	2.45994	2.15344	2.20053	3.2538	3.1467	2.92726	3.29634	2.38376	2.93552	1.96724	2.14838	2.25693	2.77979	2.68557	1.48423	2.53769	3.30789	2.31776	1.56096	0	2.09516	1.22373	2.78638	2.85252	3.87874	2.88318	2.20356	3.57806	3.27368	2.37827	2.8728	3.57143	2.44036
ITGB3	2.30516	3.17426	2.93479	2.08306	2.58368	1.91401	2.92062	2.39235	2.59404	1.51679	2.79361	2.8194	2.46439	2.93866	2.48967	2.8268	2.00493	1.878	1.7165	2.80267	2.62075	1.6293	2.25543	1.45246	1.99822	0.713472	1.62563	1.4814	1.69353	1.86671	1.25175	1.63027	2.49837	2.24849	1.04575	1.39461	2.06069	1.76872	1.83001	1.44368	2.7177	1.50932	0	2.3959	2.25561	1.41444	2.16604	2.56445	0.727264
MYC	1.47278	1.79305	1.29662	1.46104	1.25896	1.17007	0	1.08721	1.48858	0.843571	1.08357	0.702567	1.06287	0.799087	1.2264	0.542972	0.987129	0	0.602438	1.05494	1.28582	0.556221	1.05616	0	1.43602	0.713472	1.39883	1.03204	1.17091	1.05566	0.864538	1.5087	1.28599	0	0.782143	1.11075	0.759658	1.06043	0	1.02813	0.828278	1.92005	0.830864	1.57982	0.391354	0.991771	0.773385	0	1.04605
NANOG	0.854329	1.03771	1.11268	1.05633	0.781407	1.21795	0.791399	1.14325	1.71675	1.03977	1.40362	1.49571	1.47761	1.19215	1.3735	1.26572	1.26519	1.02336	1.31223	1.42929	0.920371	0	1.33768	0	1.31635	0.970326	0.331489	0.836284	0.898236	1.40124	0.864538	1.5087	1.28599	0	0	0	0	0	0	0	0.565364	0	0	0	1.05063	0	0	1.03266	0.831365
POU5F1	0.484318	1.24334	0.432791	0.555847	0.302986	0.790464	0	0.326824	1.34806	0.697545	0.860698	0.702567	0.950278	0.562075	0.891512	0.776873	0.728677	0.683139	0.602438	0.790586	0.282303	0.556221	0.555716	0	0	0	0.646983	0.470282	1.17091	1.33715	1.06198	0	0.558353	0.937586	0	0	0	0	0	0	0	1.10519	0.985042	0	0.593812	0	0	0	0.590068
SOX2	0	0.423442	0	0.627906	0.479727	0.435236	1.219	0	0	0	0.768326	0.480121	0.561031	0.562075	0.513641	0.542972	0	0.683139	0.398243	0.554748	0.163697	0	0	0	0.87925	0	0	0	0	0.648923	0.492316	0	0.794771	0	0	0	0	0	0	0	0.246632	0	0	0	0	0	0	0	0
PDX1	0	0	0	0	0	0	0	0	0	0	0.650848	0	0	0	0	0	0.502016	0	0.740775	0	0	0	0	0	0	0	0	0	0	0.648923	0	0	0	0	0	0	0	0	0.227038	0	0.140593	1.22153	0	0	0	0	0	0	0
SIRT6	0	0.423442	0.432791	0.689694	0.302986	0.435236	0	0.511183	0	0.843571	0.378439	0.480121	0	0.366252	0	0	1.14805	0.683139	0.398243	0.554748	0.709284	0	0	0	0	1.13063	0.331489	0	0	0	0.71714	0	0.558353	0	0	0	0	0	1.29095	0.241494	0.331794	1.8295	0	0	0	0	0	0	0.727264
MIR100HG	0.484318	0	0	0	0.302986	0	0	0.580464	0	0	0	0	0	0	0	0.542972	0.502016	0	0	0	0.163697	0	0.791711	0	0	0	0	0	1.17091	0.898261	0.71714	0	0	0	0	0	0.759658	0.79563	1.0531	0	0	0	1.38197	0	0	0	0	0	0
TGFB1	1.95015	2.44467	2.33165	2.05418	2.06457	2.14817	2.33562	2.07088	2.04803	1.78358	2.10555	2.13479	2.02766	2.03443	2.10632	2.13993	1.98582	1.84372	1.75254	1.90956	2.05193	1.96368	1.05616	0.979777	1.72901	1.94726	1.67036	0.945099	1.84579	1.72294	1.74646	1.63027	2.04499	1.93082	0.782143	1.39461	1.7976	1.57663	1.69684	0.996751	2.31686	2.58933	1.67389	2.61889	2.42198	1.80723	2.00927	2.49692	1.90582
TGFBR1	2.18386	1.98574	2.44112	2.17124	2.12114	2.33895	1.45348	2.23024	2.13747	1.75412	1.39153	1.18029	1.43766	1.19215	1.28116	1.61129	1.87516	1.77978	1.78583	1.3364	1.48794	1.14602	1.33768	0	2.02597	1.58578	1.33476	0.945099	1.69353	1.77632	1.5902	1.5087	1.39011	2.26687	2.28579	2.39967	2.18468	1.90144	1.95555	0	1.48879	0.691399	0	0.858477	0.238344	0.921353	0	1.62408	1.73627
HMGA2	0.854329	1.09893	1.05128	1.08041	1.08276	1.55003	0.240758	1.08721	1.9562	0.952659	0.713547	1.04548	0.561031	0.562075	1.2264	0.776873	1.31372	0.683139	1.00045	1.05494	0.282303	1.33835	1.38661	0	1.43602	1.24746	0.746729	1.22076	1.17091	1.69356	1.41965	1.72514	1.34116	0.937586	0	1.39461	0.759658	0.79563	0	0	0	0.691399	1.78979	0.45723	0.956315	0	0	0	0
IGF2BP1	0.484318	1.28247	0	0.217235	0.702096	0.790464	0	0.428714	1.25599	0.843571	0.577543	0.702567	0	0.366252	0.513641	0.542972	0.876852	0.463969	0	1.05494	0.282303	0	0.555716	0	0	0	0.646983	0.69075	1.17091	0.898261	1.34377	1.63027	1.05949	0.937586	0	1.11075	1.30102	1.22373	0	0	0.828278	1.22153	1.32654	0	0	0	0.773385	0	0
KRAS	2.01497	1.83695	1.91019	1.99567	2.01247	2.00433	1.48619	2.02965	1.89005	1.90673	1.55334	1.28301	1.39366	1.56526	1.28116	1.68424	1.74371	1.91987	1.8456	1.42929	1.70672	0.792297	2.02039	0.645227	1.43602	1.67087	1.77386	1.55818	1.75042	1.66205	1.69423	1.33929	1.63218	1.37992	1.66744	2.15793	1.72631	1.87186	1.57282	0.599354	0.990882	0	0	0.894366	1.65899	1.46098	0	0	1.04605
CDH2	1.66373	1.46345	1.25741	1.45118	1.53527	1.5284	1.08323	1.43737	1.8396	1.32052	0.936827	1.11809	0.561031	0.696553	1.09047	1.04	1.31372	0.683139	0.740775	1.05494	0.517062	0.944383	1.38661	0.43281	1.60677	1.24746	0.646983	0	1.17091	1.55093	1.19722	1.63027	1.34116	2.84871	2.64921	2.84719	2.27008	2.16997	0	0	1.0958	0.945822	0	0	0	0	0	0	0
FN1	1.28894	1.62613	1.42543	1.16525	0.957714	1.40034	0.598061	1.33774	2.06427	1.03977	1.43798	1.23468	0.797878	1.06418	1.16373	1.04	1.21056	1.09563	1.16184	1.42929	0.812483	1.76481	1.54079	0.43281	1.72901	0.970326	1.007	0.836285	1.62805	1.86671	1.80757	2.29885	1.83912	0.937586	0.782143	2.28211	1.88648	1.06043	0	0.241494	0.246632	1.45324	1.61721	0	0	0	0.92437	1.91992	0.727264
SERPINE1	1.52894	2.1503	1.39663	1.43076	1.62706	0.983216	0.840525	1.26475	1.13901	0.697545	1.86505	2.39008	2.07836	1.9464	1.59631	1.70607	1.31372	0.828114	1.06116	1.67732	2.15647	2.0522	2.16533	0.787249	1.8651	1.13063	1.25958	1.03204	1.45704	1.17094	0.974386	2.10055	1.91449	1.6718	0.782143	1.6868	1.59105	0	0	1.5558	2.24192	1.89912	2.18757	2.19959	2.21692	1.33369	1.03619	1.96821	0.727264
CDH1	0.854329	0.63371	0.432791	0.361371	0.848446	0.435236	0	0.739535	1.59458	0.475934	0.650848	0.480121	0.950278	0.366252	0.742439	0.776873	1.075	0	0.740775	0.554748	0.375369	0.792297	0	0.787249	0	0.713472	0.646983	1.85317	0	0.648923	0.974386	0	1.22277	0	1.56096	0	0	0.79563	0	1.30832	0.647426	0.945822	0.985042	0.117586	1.48069	1.30305	0	1.53473	0.985569
EPCAM	0	0.966423	0.787225	0.217235	0.302986	0.435236	0	0.428714	0.720774	0.843571	0.229199	0	0	0	0.513641	0.776873	0	0	0.398243	0.554748	0	0	0	0	0	0	0	0.69075	0.898236	0	0.492315	0	0.558353	0	0	0	0	1.06043	0	0	0	0	0.985042	0	0	0	0	0	0
[truncated: 7 more columns]

## Sheet: Fig. S1A, S1B
		HD01	HD02	HD03	HD04	HD05	HD06	HD07	HD08	HD09	HD10	HD11	HD12	HD13	HD14	HD15	HD16	HD17	HD18	HD19	HD20	HD21	locPDAC01	locPDAC02	locPDAC03	locPDAC04	locPDAC05	locPDAC06	locPDAC07	locPDAC08	locPDAC09	locPDAC10	locPDAC11	locPDAC12	locPDAC13	locPDAC14	locPDAC15	locPDAC16	locPDAC17	metPDAC01	metPDAC02	metPDAC03	metPDAC04	metPDAC05	metPDAC06	metPDAC07	metPDAC08	metPDAC09	metPDAC10
KRT7	log10(RPM+1)	0.484318	0	0.432791	0	0	0	0	0.326824	0	0.697545	0.378439	0.480121	0	0.562075	0.742439	0	0.502016	0	0.602438	0	0.282303	0	0	0	1.15061	0	0.331489	0	0	0	0.492316	1.63027	0	0	0	0	0	0.79563	0.227038	0	0.140593	1.64394	2.17098	0	0.593812	0	0.92437	0
	RPM	2.05013	0	1.70889	0	0	0	0	1.12238	0	3.98362	1.39023	2.02079	0	2.64817	4.52636	0	2.17699	0	3.00349	0	0.915593	0	0	0	13.1454	0	1.1453	0	0	0	2.10682	41.684	0	0	0	0	0	5.2464	0.686702	0	0.382271	43.0495	147.244	0	2.92475	0	7.40176	0
KRT8	log10(RPM+1)	0.484318	0.423442	0	0.627906	0.604991	0.6482	0.508193	0.326824	0	1.27706	1.3663	1.36603	1.39366	0.951556	1.32978	0.928065	1.14805	1.02336	0.84553	0.942575	0.84207	0.556221	0	0	0.87925	1.33943	0.517276	0	0	1.17094	0.71714	1.72514	1.22277	0.937586	0	1.39461	0	0	1.50381	0.241494	0.683292	1.92005	1.43111	0.728621	0.668007	0	0.773385	0
	RPM	2.05013	1.6512	0	3.24528	3.02709	3.44836	2.2225	1.12238	0	17.9263	22.2436	22.2288	23.7547	7.94449	20.3686	7.47354	13.062	9.55256	6.00697	7.76142	5.95136	2.59933	0	0	6.57268	20.8489	2.29061	0	0	13.8231	4.21363	52.1051	15.7022	7.66137	0	23.8092	0	0	30.9016	0.743788	3.82272	82.1854	25.9843	4.3533	3.65593	0	4.93451	0
KRT18	log10(RPM+1)	0.854329	0.966423	0	1.14554	0.781407	0.435236	0.240758	0.511183	1.13901	0	1.10778	1.04548	0.561031	0.951556	1.00228	1.26572	0.876852	0.463969	0.398243	1.21809	1.12582	1.0568	1.47051	0.645227	0.87925	0	0	0.470282	0.898236	1.05566	0	1.5087	1.39011	1.21279	1.20861	1.11075	0	0	0	0.926234	1.52496	2.07338	1.51533	1.73378	1.44799	1.46098	1.57988	0
	RPM	6.15038	8.25599	0	12.9811	5.04514	1.72418	0.740835	2.24477	12.7723	0	11.8169	10.104	2.63941	7.94449	9.05273	17.4383	6.53098	1.91051	1.50174	15.5229	12.3605	10.3973	28.5466	3.41801	6.57268	0	0	1.95312	6.91109	10.3673	0	31.263	23.5533	15.3227	15.1662	11.9046	0	0	0	7.43789	32.4931	117.408	31.7586	53.1724	27.0539	27.9057	37.0088	0
KRT19	log10(RPM+1)	0	0.423442	0.432791	0.469405	0	0.790464	0.394744	0.193456	0	0	0.229198	0.480121	0.561031	0	0.513641	0	0	0	0	0	0	0	0	0	0.87925	0	0.331489	0.470282	0	0	0	0	0.558353	0	0	0	0	0	0.227038	0	0	0.945822	0	0	0	0	0	0
	RPM	0	1.6512	1.70889	1.94717	0	5.17255	1.48167	0.561192	0	0	0.695112	2.02079	2.63941	0	2.26318	0	0	0	0	0	0	0	0	0	6.57268	0	1.1453	1.95312	0	0	0	0	2.61703	0	0	0	0	0	0.686702	0	0	7.82718	0	0	0	0	0	0
KRT23	log10(RPM+1)	1.50177	0.63371	1.05128	0.910604	0.781407	1.05481	1.40565	1.20823	0.720774	2.42147	1.52725	1.80376	0.561031	2.30591	0.742439	1.32076	1.88759	1.73635	2.31542	0	0.746476	0.944383	0	0	1.15061	2.19112	2.04512	0	1.9583	1.75045	2.18381	1.5087	1.47403	0.937586	1.04575	0	0.759658	1.22373	1.63924	0.241494	1.86931	0.691399	1.26299	0	1.5111	0	0	0
	RPM	30.7518	3.3024	10.2534	7.13961	5.04514	10.3451	24.4476	15.1522	4.25744	262.919	32.6703	62.6447	2.63941	201.26	4.52636	19.9295	76.1948	53.4943	205.739	0	4.57797	7.79798	0	0	13.1454	154.282	109.949	0	89.8442	55.2923	151.691	31.263	28.7874	7.66137	10.1108	0	4.74987	15.7392	42.5756	0.743788	73.0139	3.91359	17.3228	0	31.4411	0	0	0
sum_KRT	log10(RPM+1)	41.0025	14.8608	13.6711	25.3132	13.1174	20.6902	28.8926	20.2029	17.0298	284.828	68.8161	99.019	31.6729	219.798	40.7373	44.8413	97.9647	64.9574	216.251	23.2843	23.8054	20.7946	28.5466	3.41801	46.0088	175.13	114.53	3.90625	96.7552	79.4827	158.011	156.315	70.6599	30.6455	25.2771	35.7138	4.74987	20.9856	74.8505	8.92546	109.712	254.383	222.31	57.5257	65.0756	27.9057	49.3451	0
log10(sum_KRT+1)	RPM	1.62327	1.20032	1.16646	1.42017	1.14975	1.33626	1.47556	1.3264	1.25599	2.45611	1.84396	2.00008	1.51419	2.34399	1.62052	1.66126	1.99548	1.81926	2.33696	1.38533	1.39455	1.33835	1.47051	0.645227	1.67218	2.24583	2.0627	0.69075	1.99014	1.9057	2.20143	2.19677	1.85528	1.50031	1.41958	1.56483	0.759658	1.34214	1.87996	0.996751	2.04419	2.40719	2.34891	1.76735	1.82004	1.46098	1.70196	0
MUC3A	log10(RPM+1)	0	0	0.432791	0.469405	0.848446	0	0	0.193456	1.42398	1.17443	0.936827	1.11809	1.06287	0.696553	0.891512	0.776873	1.52705	1.37887	0.398243	1.21809	0.163697	2.37096	2.27381	0.979777	2.44256	1.90431	1.28612	1.68011	2.23999	2.58108	2.27533	2.02206	2.07469	0	0.782143	0	0	1.34214	1.14759	0	1.21194	2.66171	3.09429	1.01404	1.44799	0	1.6072	1.10508
	RPM	0	0	1.70889	1.94717	6.05417	0	0	0.561192	25.5446	13.9427	7.64624	12.1247	10.5576	3.97225	6.78954	4.98236	32.6549	22.9262	1.50174	15.5229	0.457796	233.939	186.85	8.54502	276.052	79.2258	18.3249	46.875	172.777	380.135	187.507	104.21	117.767	0	5.05541	0	0	20.9856	13.0473	0	15.2909	457.889	1241.47	9.32849	27.0539	0	39.476	11.7373
MUC4	log10(RPM+1)	0.707592	0	0	0.361371	0.702096	0.6482	0.240758	0.640198	0.720774	0	0.577543	1.11809	1.06287	0.366252	1.00228	0.776873	1.14805	0.463969	0	0.554748	0.282303	0.944383	1.05616	0	1.15061	0.970326	0	0.945099	0.898236	1.33715	1.13484	1.5087	0.794771	1.21279	0	0	0.759658	0	0	0	0.464095	2.16377	2.17098	0.210024	1.17297	0	0.773385	1.62408
	RPM	4.10025	0	0	1.29811	4.03612	3.44836	0.740835	3.36715	4.25744	0	2.78045	12.1247	10.5576	1.32408	9.05273	4.98236	13.062	1.91051	0	2.58714	0.915593	7.79798	10.3806	0	13.1454	8.33955	0	7.8125	6.91109	20.7346	12.6409	31.263	5.23407	15.3227	0	0	4.74987	0	0	0	1.91136	144.803	147.244	0.621899	13.8925	0	4.93451	41.0807
MUC16	log10(RPM+1)	1.57866	0.774779	0.432791	0.874514	0	0.6482	0	0.973953	1.67972	1.78358	1.15251	1.6576	1.43766	0.799087	1.16373	1.3696	1.49801	1.25994	1.06116	1.46921	0.746476	2.56218	2.125	0.645227	2.55136	2.27563	1.64857	1.73025	2.23999	2.55679	2.33424	2.167	1.94132	1.21279	1.20861	0	0.759658	1.34214	1.29095	0.241494	1.12165	2.75769	2.87099	0.210024	1.67939	1.38916	1.03619	1.62408
	RPM	36.9023	4.95359	1.70889	6.49056	0	3.44836	0	8.41787	46.8318	59.7543	13.2072	44.4574	26.3941	5.29633	13.5791	22.4207	30.4779	17.1946	10.5122	28.4585	4.57797	363.906	132.352	3.41801	354.925	187.64	43.5216	52.7343	172.777	359.4	214.895	145.894	86.3621	15.3227	15.1662	0	4.74987	20.9856	18.541	0.743788	12.2327	571.383	741.997	0.621899	46.7959	23.4995	9.86901	41.0807
MUC17	log10(RPM+1)	0.963812	0	0.979751	0.910604	0.781407	1.33626	0	0.692701	1.67972	0.697545	1.00158	1.23468	0.950278	0.799087	1.28116	0.776873	1.49801	1.02336	1.06116	1.21809	0.623722	2.06209	1.62862	0	1.77927	1.67087	1.09528	1.31242	1.75042	2.13282	1.86113	1.33929	1.57563	1.21279	0	0	0	0	1.39854	0	1.03898	2.29376	2.20356	1.36319	1.05063	0	1.40947	0.945709
	RPM	8.2005	0	8.54445	7.13961	5.04514	20.6902	0	3.92834	46.8318	3.98362	9.03647	16.1664	7.91822	5.29633	18.1054	4.98236	30.4779	9.55256	10.5122	15.5229	3.20458	114.37	41.5223	0	59.1541	45.8675	11.4531	19.5312	55.2887	134.775	71.6317	20.842	36.6385	15.3227	0	0	0	0	24.0346	0	9.93906	195.679	158.793	22.0774	10.2366	0	24.6725	7.82489
sum_MUC	log10(RPM+1)	49.203	4.95359	11.9622	16.8754	15.1354	27.5869	0.740835	16.2746	123.466	77.6806	32.6703	84.8733	55.4276	15.889	47.5268	37.3677	106.673	51.5839	22.5261	62.0914	9.15593	720.014	371.106	11.963	703.276	321.073	73.2996	126.953	407.754	895.045	486.675	302.209	246.001	45.9682	20.2216	0	9.49974	41.9712	55.6229	0.743788	39.374	1369.76	2289.51	32.6497	97.979	23.4995	78.9521	101.724
log10(sum_MUC+1)	RPM	1.70073	0.774779	1.11268	1.25226	1.20778	1.45617	0.240758	1.23741	2.09505	1.89587	1.52725	1.93386	1.75149	1.2276	1.68598	1.58397	2.03211	1.72085	1.37155	1.79997	1.00672	2.85794	2.57067	1.11271	2.84774	2.50795	1.87099	2.10705	2.61146	2.95233	2.68813	2.48174	2.3927	1.6718	1.32678	0	1.02118	1.63318	1.75299	0.241494	1.6061	3.13696	3.35993	1.52698	1.99554	1.38916	1.90283	2.01167
[truncated: 8 more columns]

[truncated: 28 more sheets: Fig. S1D, Fig. 2C, Fig. S1E, Fig. S3B, Fig. 3A, Fig. 3B, Fig. 3C, Fig. 3D, Fig. 3E, Fig. 3F, Fig. 3G, Fig. 3H, Fig. 4B, Fig. 4C, Fig. 5B, Fig. 5C, Fig. 5D, Fig. 5E, Fig. 5G, Fig. S8B, Fig. S8C …]
